# Supplementary material for: Junctional adhesion molecule-A is dispensable for myeloid cell recruitment and diversification in the tumor microenvironment
Source: Front Immunol. 2022 Dec 1;13:1003975. doi: 10.3389/fimmu.2022.1003975 (PMC9751033; doi:10.3389/fimmu.2022.1003975)
Supplement: Supplementary file 1 [file Table_1.xlsx]

## Sheet: Supplementary Table 1
Supplementary Table 1. List of top 50 enriched genes per scRNAseq cluster
p_val	avg_log2FC	pct.1	pct.2	p_val_adj	cluster	gene
0	1.96392	0.688	0.227	0	Mono-1	Chil3
0	1.65133	0.872	0.33	0	Mono-1	Vcan
0	1.42391	0.479	0.105	0	Mono-1	Dmkn
0	1.17703	0.968	0.68	0	Mono-1	Thbs1
0	1.05674	0.952	0.708	0	Mono-1	Pycard
0	1.03628	0.984	0.771	0	Mono-1	Tgfbi
0	1.01992	0.997	0.831	0	Mono-1	S100a10
0	0.984362	0.88	0.436	0	Mono-1	Plac8
0	0.934523	0.883	0.547	0	Mono-1	Fcgr1
0	0.910416	0.869	0.469	0	Mono-1	F10
0	0.897104	0.96	0.594	0	Mono-1	Ccr2
0	0.885462	0.996	0.822	0	Mono-1	S100a4
0	0.846061	0.747	0.331	0	Mono-1	Ms4a4c
0	0.841641	0.994	0.829	0	Mono-1	Tmsb10
0	0.832078	0.6	0.207	0	Mono-1	Ly6c2
0	0.821664	0.999	0.879	0	Mono-1	Vim
0	0.781795	0.998	0.956	0	Mono-1	S100a11
0	0.720658	0.999	0.909	0	Mono-1	Ifitm3
0	0.674364	0.999	0.925	0	Mono-1	Anxa2
0	0.637149	1	0.963	0	Mono-1	S100a6
6.75e-289	0.78004	0.567	0.257	7.92e-285	Mono-1	Gm14005
7.23e-288	0.768632	0.94	0.714	8.49e-284	Mono-1	Dbi
1.46e-286	0.673179	0.974	0.799	1.72e-282	Mono-1	Pitpna
5.21e-281	0.652962	0.4	0.127	6.11e-277	Mono-1	Plcb1
9.35e-277	0.645548	0.796	0.428	1.1e-272	Mono-1	Napsa
1.48e-274	0.782217	0.934	0.752	1.73e-270	Mono-1	Rnh1
1.64e-264	0.625253	0.98	0.772	1.93e-260	Mono-1	Ly6e
6.51e-264	0.766915	0.944	0.689	7.64e-260	Mono-1	Pid1
1.59e-255	0.764075	0.563	0.266	1.87e-251	Mono-1	Uck2
3.05e-255	0.660406	0.915	0.662	3.59e-251	Mono-1	Emb
1.72e-249	0.596189	0.956	0.804	2.02e-245	Mono-1	Taldo1
1.24e-245	0.835915	0.52	0.244	1.46e-241	Mono-1	Nt5dc2
1.4e-238	0.733159	0.397	0.147	1.64e-234	Mono-1	Cyp51
4.49e-238	0.784242	0.942	0.685	5.27e-234	Mono-1	Mafb
3.47e-227	0.76342	0.425	0.174	4.08e-223	Mono-1	Fdps
5.09e-227	0.662775	0.796	0.482	5.98e-223	Mono-1	Ltb4r1
7.77e-226	0.659221	0.725	0.396	9.12e-222	Mono-1	Ifitm6
1.37e-220	0.699805	0.918	0.72	1.61e-216	Mono-1	Ifi27l2a
4.18e-198	0.619137	0.933	0.675	4.91e-194	Mono-1	Ms4a6c
1.02e-196	0.580888	0.566	0.278	1.2e-192	Mono-1	Itgb7
2.06e-195	0.597484	0.937	0.784	2.42e-191	Mono-1	Esd
4.64e-183	0.64446	0.883	0.696	5.45e-179	Mono-1	Tgfb1
6.17e-172	0.580784	0.635	0.381	7.24e-168	Mono-1	Klra2
5.2e-171	0.657114	0.52	0.29	6.11e-167	Mono-1	Havcr2
2.49e-170	0.577197	0.445	0.212	2.92e-166	Mono-1	Ldlr
5.73e-151	0.647261	0.442	0.22	6.72e-147	Mono-1	Spint1
3.4e-145	0.692698	0.584	0.362	3.99e-141	Mono-1	Scd2
3.69e-136	0.628303	0.438	0.241	4.33e-132	Mono-1	Msmo1
3.21e-109	0.602819	0.44	0.27	3.77e-105	Mono-1	Pmvk
9.65e-107	0.631494	0.679	0.509	1.13e-102	Mono-1	Tgm2
0	2.30706	0.974	0.678	0	Mono-2	Thbs1
0	2.29836	0.86	0.55	0	Mono-2	Mt1
0	2.15873	0.874	0.594	0	Mono-2	Arg1
0	2.11194	0.754	0.248	0	Mono-2	Ndrg1
0	2.11179	0.925	0.653	0	Mono-2	Hmox1
0	1.7019	0.55	0.214	0	Mono-2	Errfi1
0	1.62508	0.801	0.406	0	Mono-2	Mxi1
0	1.60462	0.845	0.391	0	Mono-2	Vegfa
0	1.53085	0.913	0.564	0	Mono-2	Ero1l
0	1.38622	0.996	0.929	0	Mono-2	Lgals3
0	1.37674	0.783	0.537	0	Mono-2	Id2
0	1.34968	0.93	0.766	0	Mono-2	Prdx6
0	1.31458	0.754	0.316	0	Mono-2	Egln3
0	1.27841	0.993	0.89	0	Mono-2	Pgk1
0	1.26173	0.894	0.688	0	Mono-2	Mafb
0	1.2491	0.816	0.57	0	Mono-2	Slc2a1
0	1.20822	0.361	0.089	0	Mono-2	Thbd
0	1.20741	0.946	0.519	0	Mono-2	Hilpda
0	1.17575	0.832	0.471	0	Mono-2	F10
0	1.12397	0.423	0.108	0	Mono-2	Il7r
0	1.04826	0.902	0.582	0	Mono-2	Bnip3
0	1.02484	0.939	0.764	0	Mono-2	Plin2
0	1.02277	0.923	0.71	0	Mono-2	Adam8
1.93e-301	1.07222	0.896	0.766	2.26e-297	Mono-2	P4hb
1.22e-299	1.42008	0.728	0.424	1.43e-295	Mono-2	Cxcl3
1.65e-285	1.20518	0.94	0.765	1.93e-281	Mono-2	Ccl9
8.64e-279	1.14983	0.798	0.502	1.01e-274	Mono-2	F13a1
5.47e-267	1.00189	0.386	0.141	6.42e-263	Mono-2	Selenbp1
2.26e-258	0.953938	0.498	0.21	2.66e-254	Mono-2	Ddit4
2.26e-246	0.993328	0.7	0.45	2.66e-242	Mono-2	Bhlhe40
1.48e-215	1.104	0.935	0.88	1.74e-211	Mono-2	Sat1
2.09e-204	0.976504	0.285	0.094	2.45e-200	Mono-2	Sdc1
2.89e-204	2.06098	0.346	0.134	3.39e-200	Mono-2	Hspa1b
2.81e-202	1.83318	0.315	0.115	3.3e-198	Mono-2	Mt2
5.16e-202	0.946552	0.752	0.555	6.05e-198	Mono-2	Cd93
4.97e-199	1.09778	0.312	0.105	5.84e-195	Mono-2	Nos2
1.95e-192	2.26725	0.385	0.171	2.29e-188	Mono-2	Hspa1a
3.13e-191	0.982855	0.274	0.087	3.67e-187	Mono-2	Tnfrsf9
1.18e-189	0.993426	0.17	0.036	1.39e-185	Mono-2	Inhba
7.56e-186	1.94039	0.353	0.146	8.88e-182	Mono-2	Mmp12
2.26e-162	2.7833	0.216	0.066	2.65e-158	Mono-2	Ppbp
6.54e-148	0.961106	0.94	0.869	7.68e-144	Mono-2	Ccl6
2.67e-123	1.41939	0.204	0.07	3.13e-119	Mono-2	Ccl24
5.77e-105	1.06588	0.106	0.025	6.78e-101	Mono-2	Serpinb2
2.73e-87	1.02793	0.853	0.816	3.21e-83	Mono-2	Hspa5
5.33e-85	0.95357	0.817	0.714	6.26e-81	Mono-2	Spp1
5.39e-84	1.03698	0.564	0.428	6.33e-80	Mono-2	Rgs1
2.22e-82	1.4299	0.666	0.536	2.61e-78	Mono-2	Pf4
3.09e-48	1.02114	0.853	0.822	3.62e-44	Mono-2	Hsp90aa1
1.63e-26	1.16513	0.565	0.535	1.92e-22	Mono-2	Fabp5
0	0.899614	0.828	0.233	0	Mono-3	G0s2
0	0.80275	0.987	0.737	0	Mono-3	Cxcl2
0	0.641505	0.712	0.16	0	Mono-3	Hcar2
0	0.636282	0.614	0.126	0	Mono-3	Acod1
0	0.59218	0.983	0.606	0	Mono-3	S100a8
0	0.578883	0.993	0.707	0	Mono-3	S100a9
0	0.571456	0.73	0.161	0	Mono-3	Hdc
0	0.559049	0.554	0.12	0	Mono-3	Ankrd33b
0	0.53567	0.683	0.228	0	Mono-3	Csrnp1
0	0.512259	0.903	0.381	0	Mono-3	Mxd1
0	0.488946	0.807	0.328	0	Mono-3	Ptgs2
0	0.484071	0.882	0.349	0	Mono-3	Egr1
0	0.397307	0.742	0.209	0	Mono-3	Lcn2
5.92e-296	0.653096	0.968	0.632	6.95e-292	Mono-3	Il1b
1.47e-288	0.848346	0.666	0.287	1.73e-284	Mono-3	Ccl3
8.64e-282	0.56242	0.869	0.45	1.01e-277	Mono-3	Tiparp
7.1e-268	0.485258	0.751	0.325	8.33e-264	Mono-3	Nfkbiz
7.71e-260	0.438543	0.788	0.364	9.06e-256	Mono-3	Upp1
1.39e-257	0.389918	0.823	0.426	1.63e-253	Mono-3	Cxcl3
2.04e-250	0.53587	0.975	0.732	2.39e-246	Mono-3	Ier3
3.23e-247	0.49607	0.805	0.407	3.79e-243	Mono-3	Samsn1
9.2e-247	0.546219	0.627	0.252	1.08e-242	Mono-3	Gadd45b
5.16e-238	0.389355	0.78	0.372	6.06e-234	Mono-3	Lmnb1
4.62e-224	0.510994	0.973	0.722	5.42e-220	Mono-3	Dusp1
3.47e-219	0.469712	0.979	0.75	4.07e-215	Mono-3	Zfp36
3.97e-218	0.442657	0.931	0.552	4.66e-214	Mono-3	Clec4e
1.16e-213	0.562865	0.778	0.41	1.37e-209	Mono-3	Osm
1.3e-209	0.414029	0.839	0.451	1.53e-205	Mono-3	Cd300lf
7.05e-191	0.386736	0.813	0.456	8.28e-187	Mono-3	Trib1
3.03e-190	0.484839	0.558	0.232	3.56e-186	Mono-3	Cd274
5.95e-189	0.453381	0.969	0.733	6.98e-185	Mono-3	Pim1
4.21e-188	0.412948	0.942	0.677	4.95e-184	Mono-3	Lilr4b
5.69e-188	0.523743	0.986	0.84	6.68e-184	Mono-3	Neat1
8.26e-188	0.445528	0.999	0.94	9.7e-184	Mono-3	Cebpb
8.35e-182	0.408059	0.873	0.56	9.8e-178	Mono-3	Ccnl1
2.96e-166	0.414085	0.893	0.583	3.48e-162	Mono-3	Ier5
6.89e-163	0.528611	0.693	0.39	8.09e-159	Mono-3	Ifrd1
4.82e-162	0.410014	0.942	0.73	5.65e-158	Mono-3	Cdkn1a
2.3e-158	0.406995	0.854	0.524	2.7e-154	Mono-3	Smox
1.18e-146	0.499219	0.956	0.769	1.39e-142	Mono-3	Jun
5.25e-144	0.435254	0.631	0.315	6.17e-140	Mono-3	Atf3
2.94e-139	0.899072	0.491	0.239	3.45e-135	Mono-3	Ccl4
4.62e-135	0.412136	0.918	0.704	5.42e-131	Mono-3	Nfkbia
9.01e-123	0.461284	0.43	0.189	1.06e-118	Mono-3	Nr4a1
2.95e-110	0.601067	0.728	0.458	3.46e-106	Mono-3	Plac8
2.58e-109	0.387241	0.809	0.574	3.03e-105	Mono-3	Nktr
8.03e-109	0.399707	0.704	0.417	9.43e-105	Mono-3	Cyp4f18
4.82e-80	0.541299	0.78	0.57	5.66e-76	Mono-3	Gngt2
8.76e-72	0.424017	0.461	0.255	1.03e-67	Mono-3	Chil3
5.06e-55	0.470516	0.479	0.31	5.94e-51	Mono-3	Pou2f2
0	2.78387	0.823	0.238	0	Mono-4	Chil3
0	2.68966	0.999	0.447	0	Mono-4	Plac8
0	2.35058	0.897	0.206	0	Mono-4	Ly6c2
0	1.82044	0.712	0.145	0	Mono-4	Tppp3
0	1.78404	0.984	0.394	0	Mono-4	Ifitm6
0	1.6126	0.968	0.433	0	Mono-4	Napsa
0	1.5861	0.844	0.269	0	Mono-4	Mgst1
0	1.57862	0.949	0.311	0	Mono-4	Hp
0	1.46478	1	0.835	0	Mono-4	Tmsb10
0	1.43025	0.928	0.506	0	Mono-4	Smpdl3a
0	1.38012	0.953	0.545	0	Mono-4	Cybb
0	1.22641	0.755	0.236	0	Mono-4	C3
0	1.21428	0.999	0.807	0	Mono-4	Taldo1
0	1.18849	0.96	0.649	0	Mono-4	Samhd1
0	1.16172	0.999	0.779	0	Mono-4	Ly6e
0	1.11836	0.74	0.251	0	Mono-4	Itgal
0	1.10746	1	0.912	0	Mono-4	Ifitm3
0	1.10006	0.869	0.34	0	Mono-4	Ms4a4c
0	1.09235	0.798	0.358	0	Mono-4	Cd300a
0	1.08524	0.76	0.278	0	Mono-4	Itgb7
0	1.08328	0.854	0.478	0	Mono-4	Aldh2
0	1.08314	0.996	0.848	0	Mono-4	Arhgdib
0	1.03502	0.915	0.483	0	Mono-4	Cytip
0	1.02868	0.973	0.582	0	Mono-4	Gsr
0	0.971507	0.999	0.905	0	Mono-4	Coro1a
0	0.961943	0.504	0.073	0	Mono-4	Ramp1
0	0.924281	0.441	0.095	0	Mono-4	Pdlim1
0	0.919608	0.995	0.77	0	Mono-4	Lsp1
0	0.878375	0.997	0.844	0	Mono-4	Msrb1
0	0.865642	0.999	0.868	0	Mono-4	Psap
0	0.864495	0.427	0.063	0	Mono-4	Gm9733
0	0.849443	0.378	0.058	0	Mono-4	Prtn3
2.81e-299	0.877712	0.999	0.828	3.29e-295	Mono-4	S100a4
5.18e-295	1.05308	0.999	0.85	6.08e-291	Mono-4	Crip1
1.16e-289	1.23899	0.882	0.568	1.36e-285	Mono-4	Gngt2
8.87e-289	1.21522	0.949	0.726	1.04e-284	Mono-4	Ifi27l2a
5.09e-288	0.991354	0.985	0.817	5.97e-284	Mono-4	H2afz
6.37e-286	0.855063	0.975	0.808	7.47e-282	Mono-4	Sub1
7.59e-265	0.994657	0.872	0.508	8.91e-261	Mono-4	Adgre5
3.21e-249	0.935161	0.907	0.62	3.76e-245	Mono-4	Ptpn1
1.62e-234	0.837981	0.969	0.722	1.9e-230	Mono-4	Dbi
2.02e-233	0.866441	0.971	0.683	2.37e-229	Mono-4	Ms4a6c
2.99e-216	0.986058	0.753	0.357	3.51e-212	Mono-4	Vcan
1.04e-206	1.01018	0.476	0.165	1.22e-202	Mono-4	Tmem176b
1.93e-204	0.872002	0.778	0.452	2.26e-200	Mono-4	Clec4a3
1.19e-203	0.842087	0.609	0.279	1.4e-199	Mono-4	Itga4
2.13e-203	0.934176	0.409	0.124	2.5e-199	Mono-4	Dmkn
5.31e-201	0.908867	0.646	0.303	6.24e-197	Mono-4	Pou2f2
1.15e-191	0.849102	0.916	0.675	1.34e-187	Mono-4	Anxa1
2.23e-186	0.836453	0.757	0.446	2.62e-182	Mono-4	Ly86
0	4.12339	0.467	0.048	0	Mono-5	Cxcl10
0	2.84207	0.564	0.06	0	Mono-5	Rsad2
0	2.55001	0.912	0.346	0	Mono-5	Ms4a4c
0	2.49228	0.84	0.159	0	Mono-5	Isg15
0	2.37459	0.839	0.184	0	Mono-5	Irf7
0	2.286	0.91	0.264	0	Mono-5	Ifi204
0	2.14882	0.885	0.253	0	Mono-5	Slfn5
0	2.14223	0.539	0.039	0	Mono-5	Ifit1
0	1.93659	0.544	0.087	0	Mono-5	Gbp2
0	1.93188	0.86	0.303	0	Mono-5	Ifi203
0	1.91877	0.483	0.015	0	Mono-5	Ifit3
0	1.90275	0.44	0.012	0	Mono-5	Ifit2
0	1.9003	0.961	0.562	0	Mono-5	Fcgr1
0	1.88568	0.92	0.422	0	Mono-5	Ifi202b
0	1.86367	0.919	0.518	0	Mono-5	Bst2
0	1.80755	0.71	0.125	0	Mono-5	Phf11b
0	1.78472	0.903	0.426	0	Mono-5	Mndal
0	1.72789	0.931	0.588	0	Mono-5	Pnp
0	1.71917	0.684	0.109	0	Mono-5	Ifi47
0	1.67005	0.734	0.158	0	Mono-5	Ifi209
0	1.54019	0.761	0.223	0	Mono-5	Stat1
0	1.50579	0.757	0.186	0	Mono-5	Zbp1
0	1.48704	0.788	0.29	0	Mono-5	Ifi207
0	1.47395	0.49	0.025	0	Mono-5	Mx1
0	1.46597	0.541	0.041	0	Mono-5	Usp18
0	1.45672	0.774	0.263	0	Mono-5	Parp14
0	1.45485	0.779	0.233	0	Mono-5	Rnf213
0	1.42213	0.985	0.686	0	Mono-5	Ms4a6c
0	1.41683	0.365	0.018	0	Mono-5	Cmpk2
0	1.41163	0.795	0.163	0	Mono-5	Oasl2
0	1.37669	0.819	0.175	0	Mono-5	Rtp4
0	1.36057	0.49	0.057	0	Mono-5	Oasl1
0	1.33997	0.995	0.782	0	Mono-5	Ly6e
0	1.21996	0.66	0.129	0	Mono-5	Xaf1
0	1.1324	0.581	0.138	0	Mono-5	Tor3a
9.22e-305	1.69884	0.479	0.103	1.08e-300	Mono-5	Ly6a
1.43e-301	1.41681	0.943	0.573	1.68e-297	Mono-5	Ms4a6b
9.81e-296	1.13483	0.599	0.175	1.15e-291	Mono-5	Gbp7
2.76e-290	1.37043	0.976	0.684	3.24e-286	Mono-5	Ms4a6d
1.32e-284	1.19598	0.806	0.348	1.55e-280	Mono-5	Sp100
1.78e-284	1.17286	0.997	0.914	2.09e-280	Mono-5	Ifitm3
9.48e-277	1.18179	0.851	0.413	1.11e-272	Mono-5	Trim30a
1.82e-271	1.1494	0.68	0.257	2.13e-267	Mono-5	Ifi35
8.62e-267	1.27201	0.812	0.388	1.01e-262	Mono-5	Epsti1
2.91e-255	1.16257	0.667	0.257	3.42e-251	Mono-5	Lgals3bp
4.07e-196	1.47337	0.947	0.729	4.78e-192	Mono-5	Ifi27l2a
2.28e-158	1.61639	0.801	0.463	2.67e-154	Mono-5	Plac8
3.69e-121	1.78959	0.525	0.231	4.33e-117	Mono-5	Ly6c2
1.8e-120	1.98105	0.116	0.015	2.12e-116	Mono-5	Cxcl9
4.19e-52	1.30135	0.424	0.234	4.91e-48	Mono-5	Ccl12
0	2.05412	0.522	0.04	0	Mono-Nc	Ear2
0	2.02959	0.624	0.051	0	Mono-Nc	Ace
0	1.54425	0.431	0.057	0	Mono-Nc	Eno3
0	1.54333	0.475	0.043	0	Mono-Nc	Adgre4
0	1.37773	0.461	0.054	0	Mono-Nc	Treml4
1.39e-306	2.44772	0.945	0.575	1.64e-302	Mono-Nc	Gngt2
5.11e-297	2.15737	0.826	0.308	6e-293	Mono-Nc	Pou2f2
4.78e-284	1.04974	0.26	0.023	5.61e-280	Mono-Nc	Cd300e
8.44e-230	2.0101	0.932	0.465	9.9e-226	Mono-Nc	Plac8
1.25e-209	1.22864	0.994	0.892	1.47e-205	Mono-Nc	Cst3
1.37e-207	0.933684	0.274	0.036	1.61e-203	Mono-Nc	Lilra5
3.69e-199	0.962221	0.293	0.042	4.33e-195	Mono-Nc	Nxpe4
1.67e-194	1.68053	0.695	0.266	1.96e-190	Mono-Nc	Itgal
1.51e-173	1.26939	0.464	0.122	1.77e-169	Mono-Nc	Grk3
1.68e-172	1.66036	0.878	0.559	1.97e-168	Mono-Nc	Cybb
7.69e-172	1.50159	0.809	0.461	9.03e-168	Mono-Nc	Clec4a3
2.26e-171	1.37507	0.926	0.69	2.65e-167	Mono-Nc	Lst1
6.63e-166	0.955858	0.98	0.909	7.78e-162	Mono-Nc	Coro1a
1.66e-160	1.29627	0.53	0.176	1.95e-156	Mono-Nc	Abi3
4.3e-160	1.3943	0.462	0.132	5.05e-156	Mono-Nc	Spn
2.21e-155	1.43469	0.815	0.452	2.6e-151	Mono-Nc	Napsa
3.31e-154	1.08548	0.982	0.786	3.88e-150	Mono-Nc	Ly6e
4.5e-154	1.40347	0.535	0.179	5.29e-150	Mono-Nc	Stap1
8.58e-154	0.898825	0.171	0.018	1.01e-149	Mono-Nc	Hpgd
5.77e-149	1.60413	0.553	0.196	6.78e-145	Mono-Nc	Nr4a1
1.83e-148	1.38152	0.683	0.29	2.15e-144	Mono-Nc	Cx3cr1
2.94e-125	1.23691	0.439	0.139	3.45e-121	Mono-Nc	Dusp16
3.54e-111	1.03413	0.871	0.686	4.16e-107	Mono-Nc	Fyb
4.66e-106	1.04335	0.867	0.668	5.47e-102	Mono-Nc	Cd300c2
1.21e-104	1.16947	0.738	0.481	1.42e-100	Mono-Nc	Clec4a1
1.9e-102	1.19839	0.663	0.374	2.23e-98	Mono-Nc	Cd300a
3.89e-102	1.06638	0.851	0.664	4.56e-98	Mono-Nc	Ifngr1
7.98e-102	1.28127	0.579	0.289	9.37e-98	Mono-Nc	Itga4
2.05e-101	1.10458	0.781	0.521	2.41e-97	Mono-Nc	Adgre5
3.67e-98	0.945432	0.162	0.025	4.31e-94	Mono-Nc	Fabp4
3.22e-96	1.0865	0.733	0.418	3.78e-92	Mono-Nc	Ifitm6
1.3e-92	1.03268	0.703	0.43	1.53e-88	Mono-Nc	Cyp4f18
7.47e-83	0.983435	0.381	0.139	8.77e-79	Mono-Nc	Cbfa2t3
6.71e-76	1.17205	0.433	0.198	7.87e-72	Mono-Nc	Hfe
1.63e-72	1.14831	0.51	0.277	1.91e-68	Mono-Nc	Stk10
3.26e-70	0.977982	0.65	0.449	3.83e-66	Mono-Nc	Hck
3.67e-67	0.907984	0.797	0.662	4.3e-63	Mono-Nc	Samhd1
7.39e-66	1.0224	0.555	0.347	8.67e-62	Mono-Nc	Myo1g
3.72e-61	0.947424	0.815	0.604	4.37e-57	Mono-Nc	Cd74
4.65e-57	1.0379	0.373	0.171	5.45e-53	Mono-Nc	Krt80
4.6e-56	1.03124	0.672	0.525	5.4e-52	Mono-Nc	Smpdl3a
5.74e-56	0.94098	0.622	0.438	6.73e-52	Mono-Nc	Tnfrsf1b
3.2e-52	0.91751	0.565	0.387	3.76e-48	Mono-Nc	Nadk
8.39e-50	0.977055	0.578	0.378	9.85e-46	Mono-Nc	Fcgr4
7.52e-33	1.04981	0.501	0.358	8.82e-29	Mono-Nc	Klf4
0	2.47477	0.99	0.467	0	Mac-1	C1qa
0	2.37943	0.99	0.408	0	Mac-1	C1qc
0	2.23494	0.992	0.51	0	Mac-1	C1qb
0	2.05273	0.802	0.13	0	Mac-1	Cbr2
0	2.05133	0.988	0.37	0	Mac-1	Timp2
0	1.95789	0.905	0.202	0	Mac-1	Serpinb6a
0	1.9503	0.982	0.344	0	Mac-1	Ms4a7
0	1.87733	0.948	0.301	0	Mac-1	Pltp
0	1.8394	0.955	0.188	0	Mac-1	Folr2
0	1.75199	0.987	0.758	0	Mac-1	Apoe
0	1.73437	0.856	0.214	0	Mac-1	Pmepa1
0	1.60856	0.935	0.319	0	Mac-1	Mrc1
0	1.57835	0.929	0.32	0	Mac-1	Stab1
0	1.56218	0.98	0.414	0	Mac-1	Cd63
0	1.5439	0.968	0.352	0	Mac-1	Cd81
0	1.53177	0.584	0.192	0	Mac-1	Ccl12
0	1.44156	0.722	0.27	0	Mac-1	Ccl7
0	1.40827	0.895	0.269	0	Mac-1	Rnase4
0	1.39918	0.551	0.125	0	Mac-1	Ltc4s
0	1.38509	0.999	0.694	0	Mac-1	Grn
0	1.33376	0.552	0.089	0	Mac-1	Fcrls
0	1.3241	0.73	0.112	0	Mac-1	Pmp22
0	1.30386	0.987	0.502	0	Mac-1	Trem2
0	1.29754	1	0.868	0	Mac-1	Ctsb
0	1.2634	0.833	0.24	0	Mac-1	Rhoc
0	1.25983	1	0.941	0	Mac-1	Lyz2
0	1.25649	0.894	0.362	0	Mac-1	Selenop
0	1.2519	0.999	0.699	0	Mac-1	Lgmn
0	1.21689	0.912	0.316	0	Mac-1	Adgre1
0	1.18672	0.685	0.107	0	Mac-1	Fcna
0	1.18102	0.995	0.598	0	Mac-1	Dab2
0	1.17626	0.884	0.285	0	Mac-1	Tmem37
0	1.1755	0.894	0.293	0	Mac-1	Camk1
0	1.17163	0.703	0.144	0	Mac-1	Fcgrt
0	1.16011	0.969	0.72	0	Mac-1	Fn1
0	1.15238	0.981	0.503	0	Mac-1	Lmna
0	1.11682	0.907	0.303	0	Mac-1	Dhrs3
0	1.07763	0.984	0.531	0	Mac-1	C3ar1
0	1.06741	0.94	0.37	0	Mac-1	Cxcl16
0	1.03262	1	0.809	0	Mac-1	Ctss
0	1.01901	0.999	0.851	0	Mac-1	Gpx1
0	0.994781	0.925	0.376	0	Mac-1	Tpp1
0	0.984982	0.641	0.125	0	Mac-1	Nrp1
0	0.980843	0.998	0.877	0	Mac-1	Ctsd
0	0.977733	0.842	0.491	0	Mac-1	Ccl2
0	0.964772	0.833	0.276	0	Mac-1	Pdpn
0	0.962701	0.863	0.351	0	Mac-1	Nfic
0	0.956699	0.963	0.492	0	Mac-1	Emp1
0	0.955809	0.998	0.787	0	Mac-1	Emp3
5.1e-281	1.66546	0.334	0.103	5.99e-277	Mac-1	Lyz1
0	1.39932	0.984	0.711	0	Mac-2	Fn1
0	1.34748	0.846	0.569	0	Mac-2	Cd74
0	1.20618	0.912	0.691	0	Mac-2	Spp1
0	1.19349	0.977	0.566	0	Mac-2	Ccr2
0	1.02296	0.971	0.667	0	Mac-2	Pid1
0	1.01915	0.743	0.436	0	Mac-2	AA467197
0	0.936096	1	0.94	0	Mac-2	Lyz2
0	0.873791	0.997	0.76	0	Mac-2	Ctsc
0	0.794366	0.867	0.496	0	Mac-2	Dok2
0	0.780448	0.748	0.445	0	Mac-2	H2-DMa
0	0.729875	0.999	0.826	0	Mac-2	Lgals1
0	0.725058	0.759	0.386	0	Mac-2	Cxcl16
0	0.724215	0.886	0.56	0	Mac-2	Clec4a2
0	0.718402	0.897	0.505	0	Mac-2	Trem2
0	0.716947	0.977	0.758	0	Mac-2	Tgfbi
0	0.715039	0.989	0.713	0	Mac-2	Fcgr2b
0	0.714718	0.994	0.782	0	Mac-2	Emp3
0	0.690173	0.807	0.48	0	Mac-2	Ecm1
0	0.685119	0.847	0.515	0	Mac-2	Bcl2a1b
0	0.667872	0.38	0.085	0	Mac-2	Fcrla
0	0.658383	0.507	0.206	0	Mac-2	Dpep2
0	0.656593	0.978	0.749	0	Mac-2	Aprt
0	0.649626	0.898	0.573	0	Mac-2	Arg1
0	0.640327	0.947	0.638	0	Mac-2	Lrp1
0	0.619743	0.987	0.761	0	Mac-2	Capg
0	0.615173	0.835	0.568	0	Mac-2	Csf2ra
0	0.611633	0.998	0.835	0	Mac-2	Hsp90ab1
0	0.599157	0.999	0.888	0	Mac-2	Rps2
0	0.591536	0.83	0.491	0	Mac-2	Anxa3
0	0.580609	0.33	0.099	0	Mac-2	Axl
0	0.579061	0.87	0.555	0	Mac-2	Ppp1r14b
0	0.5604	0.999	0.847	0	Mac-2	Gpx1
0	0.558501	0.996	0.846	0	Mac-2	Rpl5
0	0.55404	1	0.921	0	Mac-2	Rps8
0	0.545281	0.99	0.802	0	Mac-2	Ybx1
4.75e-302	0.665683	0.673	0.383	5.57e-298	Mac-2	Clec5a
3.74e-296	0.550582	0.802	0.486	4.39e-292	Mac-2	Ranbp1
6.81e-296	0.939029	0.573	0.309	7.99e-292	Mac-2	H2-DMb1
5.78e-295	0.584477	0.907	0.63	6.79e-291	Mac-2	Pira2
2.3e-287	0.575522	0.855	0.512	2.7e-283	Mac-2	Lmna
4.81e-282	0.537619	0.927	0.669	5.64e-278	Mac-2	Serbp1
8.63e-277	0.538458	0.909	0.632	1.01e-272	Mac-2	Cd300c2
1.2e-263	0.613002	0.812	0.515	1.41e-259	Mac-2	Aif1
1.91e-247	0.576775	0.874	0.592	2.24e-243	Mac-2	Clec4n
4.25e-244	0.552754	0.951	0.762	4.99e-240	Mac-2	Ucp2
5.47e-233	1.25755	0.479	0.247	6.42e-229	Mac-2	H2-Eb1
1.04e-221	1.2543	0.529	0.302	1.22e-217	Mac-2	H2-Aa
1.43e-209	0.548581	0.967	0.75	1.68e-205	Mac-2	Ctsl
1.84e-206	1.34006	0.644	0.446	2.16e-202	Mac-2	H2-Ab1
8.73e-206	0.611289	0.939	0.76	1.02e-201	Mac-2	Apoe
0	1.56147	0.524	0.118	0	Mac-3	Mt2
0	1.4818	0.64	0.171	0	Mac-3	Pmp22
0	1.37794	1	0.993	0	Mac-3	Ftl1
0	1.04809	0.419	0.073	0	Mac-3	Bhlhe41
5.11e-303	1.23786	1	0.88	6e-299	Mac-3	Ctsb
2.59e-283	1.94467	0.954	0.532	3.04e-279	Mac-3	Pf4
2.01e-272	1.98411	0.944	0.565	2.36e-268	Mac-3	Mt1
2.75e-269	2.36174	0.958	0.667	3.22e-265	Mac-3	Hmox1
9.56e-262	1.31259	0.796	0.328	1.12e-257	Mac-3	Pdpn
3.82e-250	2.35584	0.536	0.151	4.48e-246	Mac-3	Mmp12
1.74e-244	1.14111	0.767	0.33	2.04e-240	Mac-3	Mtss1
1.97e-242	1.44308	0.968	0.607	2.32e-238	Mac-3	Arg1
1.37e-222	1.73258	0.891	0.524	1.61e-218	Mac-3	Fabp5
1.16e-221	1.09688	0.993	0.726	1.36e-217	Mac-3	Lgmn
9.93e-220	1.12278	0.718	0.273	1.17e-215	Mac-3	Serpinb6a
1.82e-213	1.0294	0.993	0.888	2.14e-209	Mac-3	Ctsd
3.97e-212	0.958424	0.746	0.326	4.67e-208	Mac-3	Vat1
3.62e-211	0.975274	1	0.999	4.25e-207	Mac-3	Fth1
4.39e-209	1.28424	0.992	0.773	5.15e-205	Mac-3	Ctsl
1.58e-189	0.853596	0.997	0.933	1.85e-185	Mac-3	Lgals3
4.65e-187	0.993317	0.9	0.469	5.46e-183	Mac-3	Cd63
2.67e-181	1.11212	0.858	0.51	3.14e-177	Mac-3	Blvrb
7.11e-178	1.92778	0.982	0.797	8.34e-174	Mac-3	Prdx1
2.67e-176	0.927053	0.614	0.251	3.13e-172	Mac-3	Slc48a1
1.44e-173	0.926837	0.803	0.398	1.69e-169	Mac-3	Abca1
1.36e-172	0.859642	0.959	0.696	1.59e-168	Mac-3	Ctsa
2.72e-168	0.888125	0.821	0.379	3.19e-164	Mac-3	Mrc1
6.71e-162	0.883843	0.998	0.87	7.88e-158	Mac-3	Psap
6.33e-153	0.790623	0.939	0.662	7.43e-149	Mac-3	Ninj1
1.19e-139	0.742534	0.935	0.548	1.39e-135	Mac-3	Trem2
1.09e-138	0.749818	0.775	0.422	1.28e-134	Mac-3	Osbpl8
3.15e-134	0.729938	0.821	0.414	3.7e-130	Mac-3	Cd81
4.38e-134	0.797505	0.926	0.574	5.14e-130	Mac-3	C3ar1
8.38e-132	0.768531	0.822	0.468	9.84e-128	Mac-3	Sdc3
3.53e-130	0.836741	0.359	0.11	4.14e-126	Mac-3	Cd36
1.43e-129	0.74163	0.936	0.556	1.68e-125	Mac-3	C1qb
2.12e-117	0.858543	0.906	0.622	2.49e-113	Mac-3	Clec4n
4.03e-102	0.955956	0.744	0.429	4.74e-98	Mac-3	Rgs1
4.01e-97	1.0287	0.462	0.208	4.7e-93	Mac-3	Gclm
8.76e-96	0.888867	0.939	0.715	1.03e-91	Mac-3	Spp1
3.86e-86	0.749503	0.676	0.394	4.54e-82	Mac-3	Sqstm1
3.93e-84	0.769986	0.963	0.78	4.61e-80	Mac-3	Apoe
1.34e-83	0.777098	0.176	0.043	1.57e-79	Mac-3	Mmp13
1.86e-83	0.815223	0.939	0.792	2.18e-79	Mac-3	Esd
3.63e-76	0.825951	0.775	0.542	4.26e-72	Mac-3	Creg1
1.93e-65	0.768198	0.646	0.428	2.26e-61	Mac-3	Cyb5a
2.76e-64	1.32256	0.223	0.075	3.24e-60	Mac-3	Ppbp
2.39e-59	1.33633	0.332	0.147	2.81e-55	Mac-3	Hspa1b
5.36e-49	1.23043	0.364	0.185	6.3e-45	Mac-3	Hspa1a
1.14e-30	0.843563	0.25	0.127	1.34e-26	Mac-3	Lyz1
0	6.22607	0.877	0.094	0	Mac-4	Ctsk
0	3.18572	0.974	0.025	0	Mac-4	Atp6v0d2
0	2.81649	0.943	0.01	0	Mac-4	Slc9b2
0	2.69257	0.916	0.082	0	Mac-4	Chchd10
0	2.2148	0.837	0.092	0	Mac-4	Tfrc
0	2.14466	0.956	0.023	0	Mac-4	Bdh2
0	1.91469	0.85	0.039	0	Mac-4	Lpl
0	1.83516	0.767	0.035	0	Mac-4	Kbtbd11
0	1.63116	0.784	0.058	0	Mac-4	Ocstamp
0	1.57917	0.33	0.004	0	Mac-4	Mt3
4.71e-264	2.10008	0.916	0.159	5.52e-260	Mac-4	Nfatc1
2.65e-226	1.65158	0.758	0.111	3.11e-222	Mac-4	Nudt22
1.01e-222	1.41338	0.952	0.194	1.19e-218	Mac-4	Hagh
4.88e-218	2.48763	0.982	0.246	5.72e-214	Mac-4	Jdp2
1.8e-209	6.06628	0.996	0.315	2.12e-205	Mac-4	Acp5
1.97e-204	1.59506	0.863	0.153	2.31e-200	Mac-4	Pdgfa
1.46e-194	1.95839	0.978	0.263	1.71e-190	Mac-4	Nrp2
5.37e-180	1.6019	0.894	0.197	6.3e-176	Mac-4	Slc37a2
7.28e-175	1.74653	0.96	0.248	8.54e-171	Mac-4	Clec12a
3.9e-162	2.00149	0.96	0.31	4.58e-158	Mac-4	1110008P14Rik
8.5e-145	1.62525	0.952	0.312	9.98e-141	Mac-4	Hsd17b10
1.11e-136	1.79846	0.978	0.428	1.3e-132	Mac-4	Cyc1
1.71e-136	1.40204	0.974	0.365	2e-132	Mac-4	Ak2
2.09e-133	1.63187	0.978	0.395	2.45e-129	Mac-4	Slc25a4
6.27e-130	1.71853	1	0.783	7.36e-126	Mac-4	Atp5b
1.07e-127	1.44884	0.947	0.327	1.26e-123	Mac-4	Gpr137b
1.12e-126	1.4194	0.956	0.34	1.31e-122	Mac-4	Aco2
3.08e-125	1.94068	0.987	0.528	3.61e-121	Mac-4	Atp6v1b2
7.19e-124	1.66445	0.969	0.401	8.44e-120	Mac-4	Mdh1
1.58e-123	1.7786	0.996	0.656	1.86e-119	Mac-4	Mdh2
7e-123	1.64958	0.991	0.606	8.22e-119	Mac-4	Atp5g3
8.85e-123	3.83408	0.722	0.184	1.04e-118	Mac-4	Mmp9
1.71e-122	1.92122	1	0.559	2e-118	Mac-4	Lmna
7.07e-120	1.60185	1	0.71	8.3e-116	Mac-4	Atp5g1
9.65e-120	1.73866	0.996	0.655	1.13e-115	Mac-4	Uqcr10
2.35e-117	1.51577	1	0.638	2.75e-113	Mac-4	Uqcr11
4.99e-116	1.53488	0.969	0.439	5.86e-112	Mac-4	Hspd1
2.11e-115	1.59922	1	0.645	2.48e-111	Mac-4	Atp5o.1
3.35e-114	1.47833	0.996	0.499	3.94e-110	Mac-4	Ndufab1
5.78e-114	1.68601	1	0.481	6.79e-110	Mac-4	Cd63
1.05e-113	1.52647	1	0.821	1.23e-109	Mac-4	Atp6v0b
8.61e-111	1.54346	0.978	0.475	1.01e-106	Mac-4	Atp6v1d
7.18e-107	1.40974	0.987	0.715	8.43e-103	Mac-4	Atp5a1
4.64e-105	1.55103	0.987	0.514	5.44e-101	Mac-4	Pstpip1
5.06e-103	1.65157	0.987	0.656	5.94e-99	Mac-4	Ndufa4
3.09e-95	1.50229	1	0.872	3.63e-91	Mac-4	Atp6v1g1
3.46e-90	1.42081	0.996	0.836	4.07e-86	Mac-4	S100a4
6.58e-90	1.39995	1	0.889	7.73e-86	Mac-4	Vim
9.21e-78	1.63753	0.912	0.411	1.08e-73	Mac-4	Snx10
6.44e-45	1.67925	0.692	0.295	7.56e-41	Mac-4	Ckb
0	2.9991	0.879	0.035	0	Mac-5	Ednrb
0	2.74522	0.539	0.02	0	Mac-5	Cd163
2.4e-288	1.52904	0.709	0.056	2.81e-284	Mac-5	Tmem8
2.53e-220	1.90151	0.679	0.068	2.97e-216	Mac-5	Gja1
8.3e-140	1.73445	0.867	0.185	9.75e-136	Mac-5	Nrp1
1.91e-125	2.00545	0.588	0.08	2.24e-121	Mac-5	Ccl24
1.21e-122	4.34554	0.436	0.048	1.42e-118	Mac-5	Ccl8
1.43e-122	2.8921	0.994	0.392	1.68e-118	Mac-5	Mrc1
1.35e-120	2.16119	0.388	0.038	1.59e-116	Mac-5	Lyve1
2.11e-120	2.27598	0.873	0.21	2.48e-116	Mac-5	Cbr2
6.42e-115	1.45624	0.497	0.066	7.54e-111	Mac-5	Npl
1.35e-110	2.97846	0.97	0.426	1.59e-106	Mac-5	Selenop
4.39e-106	1.54304	0.764	0.179	5.16e-102	Mac-5	Wwp1
1.08e-102	1.8673	0.594	0.105	1.27e-98	Mac-5	Gas6
2.11e-100	1.55212	0.897	0.272	2.47e-96	Mac-5	Ap1b1
4.43e-97	2.11721	0.782	0.21	5.2e-93	Mac-5	Fcgrt
1.27e-91	2.87458	1	0.546	1.49e-87	Mac-5	Pf4
2.7e-90	1.35559	0.776	0.207	3.16e-86	Mac-5	Rgl1
3.42e-90	2.16356	0.994	0.528	4.02e-86	Mac-5	F13a1
5.93e-88	2.16741	1	0.875	6.96e-84	Mac-5	Ccl6
8.73e-84	2.69828	0.479	0.078	1.02e-79	Mac-5	Ppbp
1.81e-83	1.87821	0.994	0.553	2.12e-79	Mac-5	Maf
3.21e-83	1.44723	0.358	0.044	3.76e-79	Mac-5	Lpl
2.68e-82	1.73612	0.982	0.649	3.15e-78	Mac-5	Cltc
3.88e-76	1.68001	0.921	0.443	4.55e-72	Mac-5	Ap2a2
6.22e-76	1.70212	0.861	0.28	7.3e-72	Mac-5	Folr2
1.34e-74	2.26561	0.885	0.323	1.57e-70	Mac-5	Ccl7
3.99e-74	1.64943	1	0.646	4.69e-70	Mac-5	Dab2
6.08e-74	1.64423	0.97	0.627	7.14e-70	Mac-5	Snx2
2.35e-73	1.73629	1	0.735	2.76e-69	Mac-5	Lgmn
6.19e-73	1.62318	1	0.78	7.26e-69	Mac-5	Ccl9
1.96e-71	1.40982	0.921	0.427	2.3e-67	Mac-5	Ehd4
2.85e-70	1.47254	0.964	0.578	3.34e-66	Mac-5	Ap2m1
6.69e-68	1.62657	1	0.884	7.85e-64	Mac-5	Ctsb
9.15e-68	1.39039	0.539	0.117	1.07e-63	Mac-5	Cd36
1.33e-63	1.41269	0.933	0.569	1.56e-59	Mac-5	Snx5
9.39e-61	1.29352	0.667	0.196	1.1e-56	Mac-5	Igfbp4
2.66e-58	1.60316	0.745	0.238	3.13e-54	Mac-5	Ccl12
1.53e-57	1.32812	0.915	0.488	1.79e-53	Mac-5	Il4ra
7.81e-57	1.90616	0.115	0.007	9.17e-53	Mac-5	Retnla
2.97e-54	1.33575	0.976	0.662	3.49e-50	Mac-5	BC005537
7.95e-49	1.3222	0.994	0.891	9.34e-45	Mac-5	Ctsd
4.44e-48	1.31662	0.891	0.557	5.21e-44	Mac-5	Snx6
2.02e-46	1.31477	0.842	0.393	2.37e-42	Mac-5	Stab1
2.23e-45	1.88233	0.976	0.677	2.62e-41	Mac-5	Hmox1
1.01e-44	1.65756	0.945	0.532	1.18e-40	Mac-5	Ccl2
7.99e-43	1.53222	0.552	0.173	9.38e-39	Mac-5	Tppp3
1.07e-39	1.77941	0.976	0.776	1.26e-35	Mac-5	Wfdc17
1.54e-28	1.31056	0.485	0.177	1.81e-24	Mac-5	Ltc4s
1.85e-17	1.30906	0.915	0.737	2.17e-13	Mac-5	Ifi27l2a
0	1.63231	0.964	0.224	0	Mac-Prolif1	Ccnd1
0	1.43404	0.885	0.11	0	Mac-Prolif1	Mcm3
0	1.41632	0.877	0.093	0	Mac-Prolif1	Mcm6
0	1.23535	0.881	0.239	0	Mac-Prolif1	Cd72
0	1.17156	0.802	0.115	0	Mac-Prolif1	Stmn1
0	1.14941	0.785	0.051	0	Mac-Prolif1	Mcm5
0	1.06574	0.736	0.151	0	Mac-Prolif1	Gatm
0	1.06078	0.905	0.25	0	Mac-Prolif1	Hmgn1
0	0.970476	0.738	0.054	0	Mac-Prolif1	Mcm2
0	0.962692	0.721	0.074	0	Mac-Prolif1	Lig1
0	0.957195	0.732	0.084	0	Mac-Prolif1	Dut
0	0.945359	0.715	0.063	0	Mac-Prolif1	Mcm7
0	0.942018	0.783	0.188	0	Mac-Prolif1	Gmnn
3.08e-260	0.90481	0.871	0.258	3.61e-256	Mac-Prolif1	Rab3il1
1e-253	1.19013	0.869	0.269	1.17e-249	Mac-Prolif1	Folr2
1.32e-250	1.68795	0.98	0.468	1.55e-246	Mac-Prolif1	C1qc
4.68e-249	1.7761	0.988	0.521	5.5e-245	Mac-Prolif1	C1qa
2.96e-246	1.41045	0.861	0.28	3.47e-242	Mac-Prolif1	Pmepa1
7.25e-246	1.64832	0.961	0.41	8.52e-242	Mac-Prolif1	Ms4a7
2.69e-244	1.32182	0.601	0.136	3.15e-240	Mac-Prolif1	Fcrls
3.44e-244	1.19434	0.989	0.521	4.04e-240	Mac-Prolif1	Ranbp1
4.66e-238	0.96573	0.828	0.244	5.47e-234	Mac-Prolif1	Slamf9
1.67e-237	1.3101	0.967	0.415	1.96e-233	Mac-Prolif1	Cd81
2.3e-233	1.65862	0.991	0.56	2.7e-229	Mac-Prolif1	C1qb
1.34e-220	1.08641	0.842	0.285	1.57e-216	Mac-Prolif1	Ckb
1.41e-216	1.09932	0.992	0.662	1.65e-212	Mac-Prolif1	Ran
1.47e-201	1.2859	0.908	0.383	1.73e-197	Mac-Prolif1	Stab1
5.38e-199	1.03139	0.983	0.427	6.31e-195	Mac-Prolif1	Cxcl16
6.63e-197	2.04044	0.711	0.229	7.78e-193	Mac-Prolif1	Ccl12
2.06e-194	1.21045	0.963	0.435	2.42e-190	Mac-Prolif1	Timp2
3.84e-193	1.01215	0.991	0.621	4.51e-189	Mac-Prolif1	Tuba1b
6.17e-192	1.06343	0.994	0.69	7.24e-188	Mac-Prolif1	Tubb5
1.24e-191	0.962984	1	0.882	1.46e-187	Mac-Prolif1	Ptma
6.4e-190	1.14772	0.931	0.368	7.51e-186	Mac-Prolif1	Pltp
2.52e-180	1.13755	0.93	0.382	2.95e-176	Mac-Prolif1	Mrc1
4.09e-180	0.997842	0.807	0.277	4.81e-176	Mac-Prolif1	Serpinb6a
3.36e-179	0.902422	0.938	0.431	3.95e-175	Mac-Prolif1	Hspd1
1.11e-173	1.18991	0.934	0.474	1.3e-169	Mac-Prolif1	Cd63
1.65e-167	0.903898	0.903	0.378	1.94e-163	Mac-Prolif1	Adgre1
1.01e-164	0.889139	0.973	0.557	1.18e-160	Mac-Prolif1	Nap1l1
7.02e-156	1.02429	0.995	0.726	8.24e-152	Mac-Prolif1	Grn
3.96e-153	1.06175	0.64	0.203	4.65e-149	Mac-Prolif1	Cbr2
3.46e-146	1.01425	0.981	0.552	4.06e-142	Mac-Prolif1	Lmna
7.62e-142	0.949041	0.994	0.639	8.95e-138	Mac-Prolif1	Dab2
1.14e-141	0.92678	0.991	0.631	1.33e-137	Mac-Prolif1	Ncl
5.6e-133	1.31222	0.749	0.315	6.57e-129	Mac-Prolif1	Ccl7
6.41e-127	0.887392	0.997	0.73	7.52e-123	Mac-Prolif1	Lgmn
9.18e-127	0.882511	0.729	0.289	1.08e-122	Mac-Prolif1	Cx3cr1
2.07e-91	1.07889	0.872	0.526	2.43e-87	Mac-Prolif1	Ccl2
2.33e-76	0.876227	0.991	0.781	2.74e-72	Mac-Prolif1	Apoe
0	2.93159	0.996	0.106	0	Mac-Prolif2	Stmn1
0	2.50204	0.966	0.028	0	Mac-Prolif2	Birc5
0	2.43974	0.772	0.044	0	Mac-Prolif2	Top2a
0	2.42053	0.849	0.034	0	Mac-Prolif2	Ube2c
0	2.40151	0.954	0.04	0	Mac-Prolif2	Pclaf
0	2.33819	0.938	0.029	0	Mac-Prolif2	Mki67
0	1.85948	0.999	0.689	0	Mac-Prolif2	Tubb5
0	1.83355	0.533	0.064	0	Mac-Prolif2	Hist1h1b
0	1.80824	0.772	0.015	0	Mac-Prolif2	Cenpf
0	1.78797	1	0.821	0	Mac-Prolif2	H2afz
0	1.78189	0.993	0.62	0	Mac-Prolif2	Tuba1b
0	1.71468	0.901	0.039	0	Mac-Prolif2	Cdca8
0	1.6649	0.934	0.077	0	Mac-Prolif2	Cks1b
0	1.66097	0.756	0.035	0	Mac-Prolif2	Cdk1
0	1.64979	0.891	0.02	0	Mac-Prolif2	Cdca3
0	1.64542	0.874	0.068	0	Mac-Prolif2	Smc2
0	1.58541	0.995	0.387	0	Mac-Prolif2	Nucks1
0	1.57482	0.918	0.364	0	Mac-Prolif2	Tubb4b
0	1.55745	0.993	0.66	0	Mac-Prolif2	Ran
0	1.54839	0.822	0.019	0	Mac-Prolif2	Tpx2
0	1.53312	0.992	0.655	0	Mac-Prolif2	Hmgb1
0	1.51083	0.969	0.494	0	Mac-Prolif2	Ube2s
0	1.48493	1	0.881	0	Mac-Prolif2	Ptma
0	1.46338	0.872	0.195	0	Mac-Prolif2	Cenpa
0	1.42288	0.633	0.015	0	Mac-Prolif2	Prc1
0	1.42029	0.862	0.214	0	Mac-Prolif2	Smc4
0	1.40256	0.776	0.005	0	Mac-Prolif2	Hmmr
0	1.38488	0.753	0.019	0	Mac-Prolif2	Ccnb2
0	1.3844	0.939	0.21	0	Mac-Prolif2	Selenoh
0	1.3693	0.834	0.036	0	Mac-Prolif2	Racgap1
0	1.32567	0.91	0.247	0	Mac-Prolif2	Hmgn1
0	1.31808	0.735	0.032	0	Mac-Prolif2	Tk1
0	1.31468	0.524	0.039	0	Mac-Prolif2	Hist1h2ae
0	1.30914	0.926	0.235	0	Mac-Prolif2	H2afv
0	1.28964	0.737	0.013	0	Mac-Prolif2	Cenpe
0	1.28817	0.771	0.009	0	Mac-Prolif2	Ccna2
0	1.26619	0.812	0.09	0	Mac-Prolif2	Rrm1
0	1.21527	0.672	0.111	0	Mac-Prolif2	H2afx
0	1.19785	0.607	0.006	0	Mac-Prolif2	Nusap1
0	1.17247	0.858	0.093	0	Mac-Prolif2	Ccdc34
0	1.15688	0.696	0.007	0	Mac-Prolif2	Ccnb1
2e-279	1.2606	0.601	0.134	2.34e-275	Mac-Prolif2	Fcrls
5.33e-246	1.28719	0.951	0.52	6.26e-242	Mac-Prolif2	Ranbp1
3.07e-238	1.56273	0.95	0.467	3.6e-234	Mac-Prolif2	C1qc
1.61e-234	1.6393	0.969	0.519	1.89e-230	Mac-Prolif2	C1qa
5.64e-205	1.44601	0.972	0.558	6.62e-201	Mac-Prolif2	C1qb
8e-204	1.22833	0.957	0.551	9.39e-200	Mac-Prolif2	Lmna
1.17e-190	1.57898	0.688	0.228	1.37e-186	Mac-Prolif2	Ccl12
8.68e-180	1.34545	0.941	0.631	1.02e-175	Mac-Prolif2	Hmgb2
5.18e-177	1.1672	0.976	0.635	6.08e-173	Mac-Prolif2	Arl6ip1
0	3.85802	0.982	0.262	0	cDC	H2-Eb1
0	3.7146	0.984	0.317	0	cDC	H2-Aa
0	3.69526	0.991	0.461	0	cDC	H2-Ab1
0	3.30342	0.999	0.599	0	cDC	Cd74
0	2.63469	0.81	0.043	0	cDC	Klrd1
0	2.5284	0.469	0.065	0	cDC	Mgl2
0	2.32614	0.955	0.331	0	cDC	H2-DMb1
0	2.32517	0.422	0.005	0	cDC	Cd209a
0	2.17176	0.981	0.476	0	cDC	H2-DMa
0	2.02945	0.642	0.042	0	cDC	H2-DMb2
0	1.82291	0.79	0.066	0	cDC	Ciita
0	1.67939	0.184	0.007	0	cDC	Ccl17
0	1.48964	0.745	0.129	0	cDC	Cbfa2t3
0	1.4577	0.669	0.137	0	cDC	Ccnd2
0	1.39512	0.552	0.019	0	cDC	H2-Oa
0	1.38633	0.658	0.072	0	cDC	Gpr171
0	1.22624	0.581	0.042	0	cDC	Klrk1
0	0.998338	0.162	0.004	0	cDC	Plet1
0	0.936821	0.407	0.016	0	cDC	Klrb1b
5.76e-278	1.73185	0.924	0.508	6.77e-274	cDC	Syngr2
2.59e-277	1.54185	0.993	0.781	3.04e-273	cDC	Gm2a
7.51e-266	0.988333	0.628	0.149	8.81e-262	cDC	Itgax
3.82e-265	1.01043	0.399	0.059	4.48e-261	cDC	Ramp3
2.24e-237	1.46497	0.423	0.08	2.62e-233	cDC	Clec10a
2.13e-236	1.64144	0.768	0.286	2.5e-232	cDC	Ckb
1.08e-234	2.2543	1	0.892	1.26e-230	cDC	Cst3
2.18e-228	0.882734	0.175	0.013	2.55e-224	cDC	Cd7
1.24e-221	1.36818	0.93	0.448	1.46e-217	cDC	Napsa
3.7e-220	1.25699	0.797	0.319	4.34e-216	cDC	Olfm1
5.01e-216	1.04633	0.711	0.227	5.88e-212	cDC	Spint1
1.3e-205	2.08013	0.928	0.54	1.53e-201	cDC	Ifitm1
1.44e-204	1.30105	0.94	0.513	1.69e-200	cDC	Plbd1
1.48e-188	1.01222	0.653	0.211	1.74e-184	cDC	Traf1
8.21e-180	1.27911	0.657	0.231	9.64e-176	cDC	Ccnd1
1.01e-171	1.04221	0.971	0.713	1.18e-167	cDC	Psmb8
7.91e-170	1.17825	0.501	0.137	9.28e-166	cDC	Tmem176a
1.12e-163	0.960559	0.707	0.284	1.32e-159	cDC	Avpi1
1.34e-159	1.05722	0.747	0.269	1.57e-155	cDC	Il1r2
2.49e-156	0.968446	0.996	0.85	2.92e-152	cDC	Atox1
2.07e-152	1.04493	0.936	0.643	2.43e-148	cDC	H2afy
1.22e-151	0.956902	0.609	0.219	1.43e-147	cDC	Ass1
1.04e-139	1.01203	0.955	0.693	1.22e-135	cDC	Ywhah
2.41e-137	1.13107	0.524	0.172	2.82e-133	cDC	Tmem176b
1.66e-136	1.04623	0.531	0.195	1.95e-132	cDC	Hfe
5.83e-134	0.941042	0.901	0.495	6.84e-130	cDC	Cytip
1.18e-111	1.07918	0.455	0.157	1.39e-107	cDC	Tnip3
3.86e-105	0.993907	0.912	0.652	4.53e-101	cDC	Mdh2
1.48e-91	1.10941	0.558	0.253	1.74e-87	cDC	Malt1
1.17e-76	1.06019	0.34	0.112	1.38e-72	cDC	Ly6a
3.85e-56	0.893337	0.734	0.475	4.52e-52	cDC	AA467197
0	4.23011	0.967	0.011	0	cDC-Mig	Ccr7
0	4.11857	0.772	0.054	0	cDC-Mig	Ccl5
0	4.02862	0.833	0.007	0	cDC-Mig	Fscn1
0	3.99663	0.817	0.006	0	cDC-Mig	Ccl22
0	3.88575	0.972	0.036	0	cDC-Mig	Tbc1d4
0	3.81658	0.906	0.021	0	cDC-Mig	Serpinb6b
0	3.29858	0.894	0.041	0	cDC-Mig	Serpinb9
0	3.08793	0.889	0.011	0	cDC-Mig	Il4i1
0	2.90095	0.717	0.003	0	cDC-Mig	Gm13546
0	2.80816	0.778	0.063	0	cDC-Mig	Ramp3
0	2.67561	0.906	0.099	0	cDC-Mig	Cd83
0	2.35591	0.9	0.065	0	cDC-Mig	Rogdi
0	2.31633	0.778	0.043	0	cDC-Mig	Socs2
0	2.29546	0.783	0.007	0	cDC-Mig	Cd200
0	2.29465	0.828	0.003	0	cDC-Mig	Cacnb3
0	2.29413	0.778	0.07	0	cDC-Mig	Stat4
0	2.00546	0.539	0.027	0	cDC-Mig	Gnb4
0	1.97647	0.389	0.009	0	cDC-Mig	Ccl17
7.8e-247	2.78366	0.967	0.159	9.15e-243	cDC-Mig	Birc2
5.57e-240	2.45598	0.972	0.167	6.54e-236	cDC-Mig	Relb
1.87e-209	2.68367	0.878	0.142	2.19e-205	cDC-Mig	Tmem176a
3.42e-203	2.88411	0.989	0.218	4.01e-199	cDC-Mig	Traf1
5.73e-199	2.22862	0.683	0.084	6.73e-195	cDC-Mig	Net1
1.14e-171	2.41784	0.889	0.177	1.33e-167	cDC-Mig	Tmem176b
1.98e-167	2.27796	0.872	0.185	2.32e-163	cDC-Mig	Etv3
1.09e-162	2.03155	0.728	0.119	1.28e-158	cDC-Mig	Uap1
4.33e-153	2.2978	0.9	0.223	5.08e-149	cDC-Mig	Bcl2a1d
9.05e-152	3.29179	0.994	0.352	1.06e-147	cDC-Mig	Tmem123
1.35e-143	2.23895	0.967	0.27	1.58e-139	cDC-Mig	H2-Q7
1.05e-141	2.20006	0.772	0.164	1.23e-137	cDC-Mig	Csrp1
4.39e-121	2.03482	0.894	0.271	5.16e-117	cDC-Mig	Rel
6.13e-117	2.43129	0.983	0.516	7.2e-113	cDC-Mig	Syngr2
9.02e-114	2.2221	0.894	0.292	1.06e-109	cDC-Mig	Itga4
4.97e-112	2.41002	0.972	0.457	5.83e-108	cDC-Mig	Map4k4
1.65e-108	2.45615	0.983	0.592	1.94e-104	cDC-Mig	Psme2
7.72e-107	2.07829	0.944	0.367	9.06e-103	cDC-Mig	Marcksl1
4.21e-105	2.60492	0.983	0.561	4.94e-101	cDC-Mig	Bcl2a1b
1.93e-102	1.9983	0.978	0.431	2.27e-98	cDC-Mig	Samsn1
2.49e-98	1.93007	1	0.71	2.93e-94	cDC-Mig	Marcks
1.58e-97	2.05122	0.772	0.232	1.85e-93	cDC-Mig	Actn1
1.17e-96	3.28631	0.994	0.894	1.38e-92	cDC-Mig	Cst3
1.07e-94	1.94016	0.994	0.781	1.25e-90	cDC-Mig	Lsp1
8.68e-92	1.93298	0.983	0.718	1.02e-87	cDC-Mig	Psmb8
4.36e-91	2.20669	0.961	0.503	5.12e-87	cDC-Mig	Cytip
1.6e-84	2.90626	0.961	0.535	1.87e-80	cDC-Mig	Fabp5
2.09e-78	1.94178	0.678	0.187	2.45e-74	cDC-Mig	AW112010
3.4e-69	2.35763	0.95	0.709	3.99e-65	cDC-Mig	Rps27l
6.63e-68	2.05052	1	0.925	7.78e-64	cDC-Mig	Calm1
8.45e-66	2.25661	0.833	0.332	9.92e-62	cDC-Mig	H2-Aa
3.16e-60	2.26968	0.756	0.278	3.71e-56	cDC-Mig	H2-Eb1
0	3.78625	0.987	0.71	0	Neu-1	S100a9
0	3.72201	0.983	0.608	0	Neu-1	S100a8
0	3.48471	0.841	0.244	0	Neu-1	Retnlg
0	3.3434	0.974	0.633	0	Neu-1	Il1b
0	3.1414	0.759	0.242	0	Neu-1	G0s2
0	3.12563	0.721	0.142	0	Neu-1	Lrg1
0	3.09699	0.828	0.158	0	Neu-1	Hdc
0	3.01596	0.822	0.126	0	Neu-1	Cxcr2
0	2.94232	0.689	0.144	0	Neu-1	Pglyrp1
0	2.86461	0.924	0.526	0	Neu-1	Ifitm1
0	2.81675	0.729	0.185	0	Neu-1	Wfdc21
0	2.80123	0.855	0.232	0	Neu-1	Csf3r
0	2.71116	0.747	0.151	0	Neu-1	Mmp9
0	2.67159	0.923	0.768	0	Neu-1	Wfdc17
0	2.4511	0.799	0.314	0	Neu-1	Hp
0	2.44814	0.861	0.396	0	Neu-1	Slpi
0	2.41976	0.685	0.216	0	Neu-1	Lcn2
0	2.37078	0.869	0.387	0	Neu-1	Mxd1
0	2.36959	0.953	0.725	0	Neu-1	Dusp1
0	2.35222	0.706	0.207	0	Neu-1	Sell
0	2.34607	0.569	0.132	0	Neu-1	Acod1
0	2.28838	0.535	0.135	0	Neu-1	Stfa2l1
0	2.26594	0.863	0.353	0	Neu-1	Egr1
0	2.25428	0.942	0.754	0	Neu-1	Zfp36
0	2.22354	0.872	0.62	0	Neu-1	Btg2
0	2.21202	0.556	0.135	0	Neu-1	Trim30b
0	2.19199	0.714	0.253	0	Neu-1	Il1r2
0	2.18439	0.337	0.06	0	Neu-1	Asprv1
0	2.18136	0.515	0.166	0	Neu-1	Slfn4
0	2.16535	0.654	0.327	0	Neu-1	Trem1
0	2.14364	0.976	0.903	0	Neu-1	Junb
0	1.96358	0.931	0.847	0	Neu-1	Msrb1
0	1.94562	0.397	0.078	0	Neu-1	H2-Q10
0	1.92248	0.338	0.035	0	Neu-1	Steap4
0	1.90091	0.907	0.671	0	Neu-1	Grina
0	1.78594	0.897	0.74	0	Neu-1	Pim1
2.53e-292	2.02389	0.522	0.179	2.97e-288	Neu-1	Gm5483
3.44e-289	1.90488	0.661	0.383	4.04e-285	Neu-1	Lmnb1
2.37e-276	1.85691	0.642	0.347	2.78e-272	Neu-1	Slfn1
1.66e-274	1.85439	0.739	0.614	1.95e-270	Neu-1	Stk17b
1.27e-255	2.02254	0.731	0.6	1.5e-251	Neu-1	Ier2
2.38e-218	1.98112	0.649	0.45	2.8e-214	Neu-1	Socs3
2.46e-205	1.87259	0.614	0.344	2.89e-201	Neu-1	Ptgs2
2.91e-195	1.80674	0.434	0.185	3.42e-191	Neu-1	Rtp4
1.81e-194	1.89468	0.467	0.217	2.13e-190	Neu-1	Igfbp6
1.95e-187	1.92711	0.437	0.199	2.29e-183	Neu-1	Fgl2
2.75e-183	2.01701	0.504	0.281	3.23e-179	Neu-1	Tnfaip2
1.9e-152	2.04641	0.59	0.425	2.23e-148	Neu-1	Osm
1.09e-125	1.77855	0.371	0.174	1.27e-121	Neu-1	Isg15
1.27e-111	1.85377	0.471	0.327	1.49e-107	Neu-1	Cebpd
0	3.41335	0.69	0.177	0	Neu-2	Gm5483
0	3.24697	0.796	0.22	0	Neu-2	Lcn2
0	3.09155	0.593	0.14	0	Neu-2	Stfa2l1
0	2.88825	0.749	0.259	0	Neu-2	Retnlg
0	2.80139	0.921	0.431	0	Neu-2	Cxcl3
0	2.71561	0.91	0.361	0	Neu-2	Egr1
0	2.64554	0.589	0.134	0	Neu-2	Slc2a3
0	2.57859	0.684	0.144	0	Neu-2	AC110211.1
0	2.47889	0.973	0.616	0	Neu-2	S100a8
0	2.46581	0.996	0.743	0	Neu-2	Cxcl2
0	2.4372	0.973	0.716	0	Neu-2	S100a9
0	2.42215	0.679	0.198	0	Neu-2	Wfdc21
0	2.35749	0.96	0.739	0	Neu-2	Ier3
0	2.25596	0.695	0.263	0	Neu-2	Il1r2
0	2.19077	0.647	0.148	0	Neu-2	Cxcr2
0	2.16981	0.919	0.685	0	Neu-2	Pnrc1
0	2.1641	0.597	0.194	0	Neu-2	Gadd45a
0	2.15426	0.915	0.675	0	Neu-2	Grina
0	2.05991	0.692	0.251	0	Neu-2	Csf3r
0	1.85671	0.956	0.906	0	Neu-2	Junb
0	1.7815	0.931	0.812	0	Neu-2	Basp1
0	1.71704	0.998	0.992	0	Neu-2	Srgn
3.12e-301	1.88018	0.879	0.739	3.66e-297	Neu-2	Cdkn1a
1.08e-297	3.10664	0.35	0.064	1.27e-293	Neu-2	Prok2
2.91e-291	2.26469	0.73	0.378	3.42e-287	Neu-2	Upp1
2.98e-282	1.94012	0.821	0.602	3.49e-278	Neu-2	Bnip3
8.83e-264	1.79684	0.863	0.744	1.04e-259	Neu-2	Pim1
2.41e-252	2.39244	0.783	0.643	2.83e-248	Neu-2	Fam162a
3.31e-251	1.8234	0.819	0.548	3.88e-247	Neu-2	Hilpda
5.73e-249	2.04185	0.651	0.257	6.73e-245	Neu-2	G0s2
8.24e-245	2.38195	0.678	0.356	9.67e-241	Neu-2	Slc7a11
3.71e-223	1.89766	0.789	0.588	4.35e-219	Neu-2	Ero1l
4.22e-212	1.80257	0.776	0.569	4.95e-208	Neu-2	Clec4e
4.41e-211	2.08134	0.396	0.112	5.18e-207	Neu-2	Nos2
1.67e-210	1.86536	0.695	0.448	1.96e-206	Neu-2	Nfil3
7.88e-202	1.92924	0.715	0.468	9.25e-198	Neu-2	Tiparp
2.28e-200	2.43032	0.481	0.182	2.67e-196	Neu-2	Mmp8
1.42e-199	1.89336	0.648	0.331	1.67e-195	Neu-2	Hp
3.24e-198	1.89272	0.633	0.345	3.8e-194	Neu-2	Egln3
7.54e-198	2.0352	0.67	0.452	8.85e-194	Neu-2	Npepps
1.15e-194	2.07654	0.656	0.347	1.34e-190	Neu-2	Ptgs2
4.87e-194	1.65337	0.698	0.404	5.71e-190	Neu-2	Mxd1
1.74e-193	2.72828	0.253	0.049	2.05e-189	Neu-2	BC100530
6.2e-184	1.66237	0.78	0.629	7.28e-180	Neu-2	Btg2
8.55e-180	1.98396	0.691	0.499	1e-175	Neu-2	Fbxl5
1.78e-127	1.72815	0.465	0.233	2.09e-123	Neu-2	Rgcc
3.01e-99	1.68771	0.522	0.347	3.53e-95	Neu-2	Nfkbiz
2.21e-92	1.74544	0.637	0.606	2.6e-88	Neu-2	Ier2
2.62e-92	1.69842	0.597	0.506	3.07e-88	Neu-2	2810474O19Rik
7.01e-75	1.68705	0.479	0.35	8.23e-71	Neu-2	Impa2
0	4.18189	0.855	0.283	0	Neu-3	Ccl3
0	3.34676	0.99	0.742	0	Neu-3	Cxcl2
0	3.29707	0.766	0.252	0	Neu-3	Gadd45b
0	3.2524	0.889	0.161	0	Neu-3	Hcar2
0	3.14397	0.913	0.541	0	Neu-3	Hilpda
0	3.11196	0.787	0.39	0	Neu-3	Ifrd1
0	2.61795	0.832	0.432	0	Neu-3	Cxcl3
0	2.55135	0.806	0.371	0	Neu-3	Upp1
0	2.53846	0.679	0.121	0	Neu-3	Ankrd33b
0	2.49904	0.79	0.246	0	Neu-3	G0s2
0	2.49688	0.87	0.458	0	Neu-3	Tiparp
0	2.47104	0.68	0.174	0	Neu-3	Gm5483
0	2.46397	0.945	0.738	0	Neu-3	Ier3
0	2.46204	0.636	0.234	0	Neu-3	Cd274
0	2.44938	0.854	0.36	0	Neu-3	Egr1
0	2.37523	0.348	0.062	0	Neu-3	Prok2
0	2.36459	1	0.999	0	Neu-3	Fth1
0	2.36341	0.933	0.682	0	Neu-3	Pnrc1
0	2.31227	0.581	0.095	0	Neu-3	Ccdc126
0	2.26392	0.647	0.218	0	Neu-3	Ddit3
0	2.2437	0.843	0.584	0	Neu-3	Ero1l
0	2.21169	0.773	0.349	0	Neu-3	Ppp1r15a
0	2.1792	0.881	0.738	0	Neu-3	Cdkn1a
0	2.11553	0.568	0.132	0	Neu-3	Dedd2
0	2.07621	0.728	0.341	0	Neu-3	Ptgs2
0	2.07498	0.906	0.773	0	Neu-3	Plin2
0	2.06153	0.588	0.137	0	Neu-3	Stfa2l1
0	2.03616	0.643	0.204	0	Neu-3	Tnfrsf23
0	2.03152	0.826	0.395	0	Neu-3	Mxd1
0	1.99413	0.936	0.811	0	Neu-3	Basp1
0	1.97996	0.665	0.254	0	Neu-3	Cd24a
0	1.91601	0.97	0.714	0	Neu-3	S100a9
0	1.8931	0.508	0.135	0	Neu-3	Slc2a3
0	1.88227	0.922	0.729	0	Neu-3	Dusp1
0	1.86401	0.973	0.613	0	Neu-3	S100a8
0	1.85556	0.609	0.144	0	Neu-3	AC110211.1
8.5e-304	1.95974	0.731	0.419	9.97e-300	Neu-3	Samsn1
1.78e-302	2.52974	0.709	0.379	2.08e-298	Neu-3	Il1rn
4.5e-299	1.89114	0.604	0.241	5.28e-295	Neu-3	Csrnp1
1.48e-285	1.88874	0.777	0.571	1.74e-281	Neu-3	Ccnl1
1.54e-272	2.55395	0.536	0.199	1.81e-268	Neu-3	Ccrl2
9.65e-272	1.91547	0.589	0.25	1.13e-267	Neu-3	Lyst
4.24e-253	1.85202	0.701	0.442	4.98e-249	Neu-3	Zfp292
3.46e-251	1.96625	0.565	0.255	4.06e-247	Neu-3	Tgif1
8.79e-244	2.01738	0.721	0.503	1.03e-239	Neu-3	Tra2a
8.66e-222	1.84014	0.546	0.256	1.02e-217	Neu-3	Gla
2.17e-201	1.95663	0.533	0.253	2.55e-197	Neu-3	Dnajb9
1.45e-198	3.29056	0.532	0.242	1.71e-194	Neu-3	Ccl4
9.34e-191	2.075	0.736	0.644	1.1e-186	Neu-3	Fam162a
1.59e-118	1.9812	0.564	0.396	1.87e-114	Neu-3	Cited2
0	4.66466	0.825	0.009	0	pDC	Ly6d
0	4.54175	0.95	0.001	0	pDC	Siglech
0	4.1049	0.875	0.006	0	pDC	Cox6a2
0	3.48692	0.675	0	0	pDC	Klk1
0	3.44964	0.875	0.003	0	pDC	Ccr9
0	3.27132	0.85	0.016	0	pDC	Cd7
0	3.12022	0.825	0.007	0	pDC	Atp1b1
0	2.9484	0.7	0.008	0	pDC	Iglc3
0	2.18993	0.525	0.005	0	pDC	Mzb1
0	2.13163	0.75	0.011	0	pDC	Smim5
0	2.10829	0.725	0.009	0	pDC	AC140186.1
0	2.10178	0.45	0.004	0	pDC	Cd209d
0	1.80945	0.6	0.006	0	pDC	Spib
6.48e-297	1.92331	0.625	0.01	7.6e-293	pDC	Sla2
8.57e-282	1.74898	0.7	0.014	1.01e-277	pDC	Kmo
1.54e-203	3.05733	0.9	0.034	1.81e-199	pDC	Bcl11a
3.52e-136	2.04087	0.7	0.031	4.13e-132	pDC	Lefty1
1.69e-129	1.96726	0.825	0.042	1.99e-125	pDC	Ptprcap
7.28e-82	2.3492	0.9	0.086	8.55e-78	pDC	Ighm
1.67e-77	2.48433	0.775	0.063	1.96e-73	pDC	Klrd1
1.16e-73	1.8944	0.7	0.057	1.37e-69	pDC	Tsc22d1
1.61e-68	1.75038	0.675	0.057	1.89e-64	pDC	Gm5547
3.13e-54	2.07332	0.8	0.103	3.67e-50	pDC	Runx2
4.46e-48	2.29328	0.875	0.137	5.24e-44	pDC	Il7r
1.33e-47	4.93905	0.35	0.021	1.57e-43	pDC	Igkc
5.96e-45	2.32796	0.925	0.173	7e-41	pDC	Tspan13
3.62e-43	1.93893	0.825	0.141	4.24e-39	pDC	Rell1
6.37e-41	2.73954	0.85	0.171	7.47e-37	pDC	Rnase6
1.76e-40	2.90284	0.75	0.117	2.07e-36	pDC	Ly6a
2.3e-35	3.48107	1	0.381	2.7e-31	pDC	Tcf4
2.91e-33	2.65855	0.925	0.242	3.42e-29	pDC	Ly6c2
3.51e-32	2.54677	0.975	0.371	4.12e-28	pDC	Dnajc7
5.23e-32	1.91712	0.75	0.146	6.14e-28	pDC	Jaml
8.77e-32	2.28117	0.95	0.288	1.03e-27	pDC	St8sia4
3.02e-29	3.72311	1	0.533	3.55e-25	pDC	Bst2
2.32e-28	1.8126	0.55	0.089	2.72e-24	pDC	Clec10a
7.73e-28	3.60433	0.975	0.501	9.08e-24	pDC	Irf8
3.03e-25	2.20319	0.85	0.303	3.56e-21	pDC	Lair1
4.06e-24	1.81982	1	0.814	4.76e-20	pDC	Rpl31
2.65e-22	1.74307	0.8	0.267	3.11e-18	pDC	Pafah1b3
8.43e-22	2.12992	0.825	0.274	9.9e-18	pDC	H2-Q7
9.42e-22	1.87904	1	0.476	1.11e-17	pDC	Plac8
7.92e-21	1.88055	0.95	0.51	9.3e-17	pDC	H2-T23
9.02e-21	1.99499	1	0.717	1.06e-16	pDC	Ctsh
1.06e-20	1.94206	0.975	0.642	1.24e-16	pDC	Mpeg1
1.15e-20	1.75328	1	0.793	1.35e-16	pDC	Cd47
2.14e-20	1.91991	1	0.611	2.52e-16	pDC	Mbnl1
1.49e-19	1.84209	0.975	0.64	1.75e-15	pDC	Selplg
4.2e-19	1.84147	0.95	0.622	4.93e-15	pDC	Pgls
2.69e-13	1.83047	0.725	0.35	3.16e-09	pDC	Rnf187
0	5.28149	0.598	0.008	0	NK cells	Gzma
0	4.78359	1	0.181	0	NK cells	AW112010
0	4.68937	0.399	0.009	0	NK cells	Gzmc
0	4.35968	0.587	0.053	0	NK cells	Ccl5
0	4.24032	0.982	0.022	0	NK cells	Nkg7
0	3.85335	0.605	0.005	0	NK cells	Xcl1
0	3.56997	0.833	0.074	0	NK cells	Ctla2a
0	3.50465	0.865	0.002	0	NK cells	Ncr1
0	3.32032	0.957	0.072	0	NK cells	Ms4a4b
0	3.29585	0.932	0.016	0	NK cells	Il2rb
0	3.2918	0.947	0.054	0	NK cells	Klrd1
0	3.26508	0.69	0.013	0	NK cells	Gzmb
0	2.97842	0.932	0.046	0	NK cells	Klrk1
0	2.96793	0.879	0.011	0	NK cells	Klre1
0	2.95979	0.758	0.005	0	NK cells	Prf1
0	2.75376	0.879	0.027	0	NK cells	Gimap4
0	2.52755	0.822	0.012	0	NK cells	Ctsw
0	2.52203	0.491	0.002	0	NK cells	Klra7
0	2.45894	0.84	0.034	0	NK cells	Ptprcap
0	2.4536	0.829	0.019	0	NK cells	Txk
0	2.44941	0.733	0.004	0	NK cells	Klrb1c
0	2.36778	0.794	0.018	0	NK cells	Trbc1
0	2.36111	0.331	0.001	0	NK cells	Klra4
0	2.28323	0.698	0.04	0	NK cells	Serpinb9
0	2.27287	0.733	0.02	0	NK cells	Serpinb6b
0	2.15901	0.751	0.011	0	NK cells	Sh2d2a
0	2.09582	0.737	0.038	0	NK cells	Gimap6
0	2.0845	0.737	0.026	0	NK cells	Gimap3
0	2.02343	0.744	0.03	0	NK cells	2001-09-01
0	1.8995	0.747	0.024	0	NK cells	Gimap1
0	1.78477	0.63	0.014	0	NK cells	Gimap5
0	1.74304	0.609	0.016	0	NK cells	Gimap7
0	1.7289	0.302	0	0	NK cells	Klra8
0	1.72886	0.584	0.03	0	NK cells	Cst7
0	1.6942	0.544	0.008	0	NK cells	Car2
0	1.69286	0.527	0.015	0	NK cells	Serpina3g
0	1.67299	0.128	0.001	0	NK cells	Gzmd
0	1.66511	0.598	0.034	0	NK cells	Satb1
0	1.65561	0.609	0.019	0	NK cells	Skap1
0	1.63582	0.409	0.013	0	NK cells	Cd7
0	1.58604	0.605	0.018	0	NK cells	Lck
0	1.57477	0.445	0.006	0	NK cells	Klrc1
4.38e-301	2.45003	0.79	0.12	5.14e-297	NK cells	Bcl2
1.96e-213	1.59436	0.552	0.07	2.3e-209	NK cells	Dusp2
5.97e-186	2.19306	0.904	0.268	7.01e-182	NK cells	H2-Q7
1.02e-182	1.64371	0.637	0.104	1.19e-178	NK cells	Ltb
9.16e-172	2.12385	0.819	0.235	1.08e-167	NK cells	Ugcg
2.33e-160	1.81658	0.687	0.145	2.74e-156	NK cells	Ccnd2
1.32e-114	1.72715	0.687	0.205	1.55e-110	NK cells	Vps37b
5.57e-80	1.88711	0.815	0.498	6.54e-76	NK cells	Irf8
0	4.49322	0.498	0.048	0	T cells	Ccl5
0	3.89825	0.871	0.013	0	T cells	Trbc2
0	3.63811	0.891	0.01	0	T cells	Cd3d
0	3.52428	0.883	0.006	0	T cells	Cd3g
0	3.51243	0.75	0.064	0	T cells	Ms4a4b
0	3.12652	0.518	0.02	0	T cells	Nkg7
0	3.09046	0.806	0.174	0	T cells	AW112010
0	3.0689	0.832	0.091	0	T cells	Ltb
0	3.02214	0.465	0.015	0	T cells	Trbc1
0	2.79793	0.896	0.259	0	T cells	H2-Q7
0	2.79021	0.274	0.014	0	T cells	Gzmb
0	2.72382	0.515	0.071	0	T cells	Ctla2a
0	2.69687	0.684	0.006	0	T cells	Trac
0	2.67643	0.708	0.019	0	T cells	Gimap4
0	2.63179	0.697	0.016	0	T cells	Gimap3
0	2.60113	0.728	0.004	0	T cells	Cd3e
0	2.46329	0.672	0.027	0	T cells	Ptprcap
0	2.33878	0.649	0.03	0	T cells	Gimap6
0	2.32976	0.253	0.008	0	T cells	Tnfrsf4
0	2.28676	0.588	0.026	0	T cells	Cd2
0	2.23258	0.611	0.017	0	T cells	Gimap1
0	2.19353	0.456	0.053	0	T cells	Tnfrsf18
0	2.19144	0.709	0.151	0	T cells	Ets1
0	2.18138	0.627	0.023	0	T cells	2001-09-01
0	2.1657	0.281	0.02	0	T cells	Ikzf2
0	2.14543	0.589	0.007	0	T cells	Lat
0	2.12162	0.305	0.003	0	T cells	Cd8b1
0	2.09176	0.521	0.01	0	T cells	Thy1
0	2.07378	0.381	0.002	0	T cells	Cxcr6
0	2.06807	0.589	0.011	0	T cells	Skap1
0	2.03758	0.543	0.011	0	T cells	Lck
0	2.02271	0.376	0.004	0	T cells	Icos
0	2.00067	0.435	0.012	0	T cells	Gimap7
0	1.93896	0.44	0.027	0	T cells	Gm8369
0	1.90125	0.532	0.021	0	T cells	Ablim1
0	1.81012	0.46	0.015	0	T cells	Il2rb
0	1.79352	0.376	0.018	0	T cells	Txk
0	1.76587	0.434	0.002	0	T cells	Bcl11b
0	1.69433	0.393	0.046	0	T cells	Cd69
0	1.68558	0.493	0.084	0	T cells	Pdcd4
0	1.66461	0.395	0.013	0	T cells	Cd28
4.35e-299	2.50046	0.586	0.127	5.11e-295	T cells	Il7r
2.12e-280	1.72568	0.994	0.873	2.49e-276	T cells	Rpl12
7.55e-278	2.24636	0.533	0.107	8.86e-274	T cells	Ly6a
5.08e-230	1.7568	0.554	0.14	5.97e-226	T cells	Ccnd2
6.36e-181	1.82966	0.725	0.354	7.47e-177	T cells	Hcst
8.54e-156	1.71284	0.644	0.297	1e-151	T cells	Limd2
3.28e-134	1.79781	0.407	0.12	3.85e-130	T cells	Bcl2
1.79e-94	2.27094	0.112	0.012	2.11e-90	T cells	Gzma
5.64e-25	1.67862	0.358	0.249	6.62e-21	T cells	Odc1
0	6.81908	0.948	0.013	0	B cells	Igkc
0	4.93114	0.986	0.003	0	B cells	Cd79a
0	4.55496	0.952	0.08	0	B cells	Ighm
0	4.40362	0.9	0.003	0	B cells	Ly6d
0	4.28205	0.962	0.027	0	B cells	Cd79b
0	4.13171	0.852	0.002	0	B cells	Iglc2
0	3.96077	0.929	0.001	0	B cells	Ebf1
0	3.58403	0.829	0.002	0	B cells	Iglc3
0	3.49969	0.457	0.001	0	B cells	Iglc1
0	3.48422	0.781	0.001	0	B cells	Ms4a1
0	3.38579	0.767	0.001	0	B cells	Ighd
0	2.59914	0.581	0.001	0	B cells	Fcmr
0	2.55548	0.643	0.018	0	B cells	Bank1
0	2.54576	0.543	0.002	0	B cells	Mzb1
0	2.46699	0.495	0	0	B cells	Vpreb3
0	2.4554	0.567	0.033	0	B cells	Gm8369
0	2.41792	0.552	0.006	0	B cells	Cd55
0	2.41404	0.595	0.031	0	B cells	H2-Ob
0	2.28664	0.629	0.038	0	B cells	Ptprcap
0	2.17679	0.59	0.041	0	B cells	Gimap6
0	1.97116	0.529	0.028	0	B cells	Gimap1
0	1.94852	0.448	0.012	0	B cells	Siglecg
0	1.85018	0.39	0.008	0	B cells	Scd1
0	1.58792	0.357	0.01	0	B cells	Cd22
4.88e-287	2.31792	0.619	0.054	5.73e-283	B cells	H2-DMb2
2.99e-249	1.85973	0.438	0.03	3.51e-245	B cells	H2-Oa
1.84e-217	2.0626	0.495	0.045	2.16e-213	B cells	Slamf6
2.44e-214	2.33018	0.752	0.104	2.87e-210	B cells	Ltb
6.93e-201	2.12371	0.514	0.051	8.13e-197	B cells	Cd69
4.52e-188	2.21699	0.567	0.071	5.3e-184	B cells	Ralgps2
4.4e-180	1.7136	0.39	0.033	5.16e-176	B cells	Bcl11a
1.85e-135	1.8913	0.962	0.276	2.17e-131	B cells	H2-Eb1
8.91e-130	2.19369	0.986	0.33	1.05e-125	B cells	H2-Aa
2.08e-126	1.64276	0.381	0.044	2.45e-122	B cells	Serpinb1a
2.93e-113	1.64179	1	0.942	3.44e-109	B cells	Rps24
1.06e-108	2.49538	1	0.606	1.24e-104	B cells	Cd74
1.48e-106	1.79177	1	0.964	1.74e-102	B cells	Rps27
8.53e-106	1.60195	1	0.892	1e-101	B cells	Rps20
3.64e-92	1.68569	0.962	0.472	4.27e-88	B cells	H2-Ab1
4.67e-89	2.53957	0.781	0.335	5.48e-85	B cells	Mef2c
4.71e-84	2.35683	0.814	0.404	5.53e-80	B cells	Cd37
4.5e-81	1.83181	0.595	0.162	5.28e-77	B cells	Ets1
6.08e-73	1.76319	0.414	0.086	7.14e-69	B cells	Chchd10
1.05e-70	1.81267	0.457	0.11	1.23e-66	B cells	Ptp4a3
9.2e-67	1.81429	0.457	0.116	1.08e-62	B cells	Fchsd2
1.31e-64	1.68339	0.476	0.126	1.54e-60	B cells	Fcrla
2.26e-60	1.98812	0.452	0.115	2.65e-56	B cells	Ly6a
7.43e-52	1.70631	0.581	0.239	8.72e-48	B cells	Apobec3
2.72e-39	1.93442	0.657	0.416	3.19e-35	B cells	Foxp1
7.31e-39	1.59195	0.614	0.319	8.58e-35	B cells	Pou2f2
