# Supplementary material for: Junctional adhesion molecule-A is dispensable for myeloid cell recruitment and diversification in the tumor microenvironment
Source: Front Immunol. 2022 Dec 1;13:1003975. doi: 10.3389/fimmu.2022.1003975 (PMC9751033; doi:10.3389/fimmu.2022.1003975)
Supplement: Supplementary file 2 [file Table_2.xlsx]

## Sheet: Supplementary Table 2
Supplementary Table 2. Lists of all differentially expressed genes (adjusted P < 0.05, no fold change threshold) between F11r fl/fl LysM-Cre+ and F11r fl/fl LysM-Cre- mice within each scRNAseq cluster
See individual sheets for each cluster
Fold changes refer to KO vs WT comparison

## Sheet: B cells
	p_val	avg_log2FC	pct.1	pct.2	p_val_adj
Gm31243	4.99626e-15	1.94029	0.456	0	5.86511e-11
Snn	3.76341e-07	-1.14784	0	0.224	0.00441787

## Sheet: cDC-mig
	p_val	avg_log2FC	pct.1	pct.2	p_val_adj
Gm47662	3.91966e-14	1.455	0.476	0	4.60129e-10
Ikzf4	1.06221e-08	0.697352	0.298	0	0.000124693
Cacna1s	1.00995e-06	-0.661446	0	0.25	0.0118559
Snn	2.63868e-08	-0.789053	0	0.312	0.000309755
Egf	3.25116e-06	-0.905139	0	0.229	0.0381653
Adam23	3.25116e-06	-0.97122	0	0.229	0.0381653
H2-Eb2	5.50529e-10	-1.06158	0	0.375	6.46266e-06
Bcl2l14	3.92558e-09	-1.2073	0	0.344	4.60824e-05

## Sheet: cDC
	p_val	avg_log2FC	pct.1	pct.2	p_val_adj
Hspa1b	3.25286e-07	1.1524	0.245	0.098	0.00381853
Hspa1a	3.00274e-08	1.11203	0.327	0.15	0.000352491
Rps28	9.9978e-11	0.286747	1	0.988	1.17364e-06
Atox1	2.78183e-06	0.274371	0.997	0.994	0.0326559
Ndufc1	2.16312e-06	0.27278	0.74	0.575	0.0253928
Rps29	1.46945e-12	0.24976	0.997	1	1.72499e-08
Sec61g	2.88035e-06	0.24519	0.956	0.934	0.0338124
Rpl39	3.06372e-10	0.24326	0.994	1	3.5965e-06
Atp5l	1.47043e-06	0.229534	0.962	0.965	0.0172614
Rpl38	2.13865e-08	0.222094	0.997	0.994	0.000251056
Atp5e	1.98301e-07	0.212584	0.982	0.971	0.00232786
Rpl41	4.11253e-09	0.212064	0.997	1	4.82769e-05
Rpl37a	4.43848e-07	0.204467	1	1	0.00521033
Rps27	7.05246e-07	0.198422	0.994	1	0.00827889
Rps21	1.51199e-07	0.197444	0.997	1	0.00177492
Rpl36	1.477e-06	0.186731	0.997	1	0.0173385
F11r	1.16624e-15	-0.522785	0.13	0.399	1.36905e-11
Ifitm6	1.019e-08	-0.578219	0.634	0.78	0.00011962
Lyz2	4.79078e-19	-1.304	0.885	0.977	5.6239e-15

## Sheet: Mac-1
	p_val	avg_log2FC	pct.1	pct.2	p_val_adj
Lyz1	1.25965e-11	1.36601	0.379	0.281	1.4787e-07
Ccl8	4.09204e-14	0.924882	0.207	0.111	4.80365e-10
Slc7a2	1.60387e-22	0.549269	0.285	0.146	1.88278e-18
Lyve1	1.22942e-12	0.451364	0.237	0.139	1.44322e-08
Wfdc17	1.2331e-10	0.41035	0.926	0.903	1.44754e-06
Arg1	3.17238e-13	0.387944	0.974	0.97	3.72406e-09
Ltc4s	3.76266e-14	0.371147	0.606	0.487	4.41698e-10
Fn1	7.07571e-14	0.329652	0.974	0.963	8.30617e-10
Hspa1a	3.03829e-15	0.315857	0.27	0.152	3.56665e-11
Mrc1	2.88661e-10	0.284498	0.947	0.921	3.3886e-06
Rps29	8.1178e-82	0.277138	1	1	9.52948e-78
Hspa8	5.5648e-31	0.276577	0.998	0.995	6.53252e-27
Rps28	6.01786e-48	0.262932	0.999	0.998	7.06437e-44
Hspa1b	4.36284e-13	0.246252	0.183	0.092	5.12154e-09
Npl	7.22666e-08	0.232604	0.314	0.235	0.000848337
Gas6	1.24374e-09	0.232033	0.531	0.424	1.46003e-05
Fcgrt	7.80712e-09	0.231151	0.735	0.666	9.16478e-05
Rpl37a	5.04124e-42	0.230047	0.999	0.999	5.91792e-38
Rpl41	2.93117e-46	0.219859	1	1	3.4409e-42
Rpl10a	2.63219e-32	0.215927	0.999	0.999	3.08993e-28
Pmp22	3.38024e-07	0.198574	0.754	0.703	0.00396806
Rpl37	5.33289e-31	0.197478	0.999	0.999	6.26028e-27
Cxcl2	1.2543e-14	0.196073	0.764	0.631	1.47243e-10
Rpl38	1.72939e-29	0.193214	0.999	0.998	2.03013e-25
Eif3j1	8.03379e-15	0.190641	0.576	0.436	9.43087e-11
Emp1	1.27861e-10	0.188498	0.969	0.957	1.50096e-06
Snx2	2.33369e-11	0.188281	0.968	0.956	2.73952e-07
Itsn1	1.32696e-12	0.186064	0.708	0.603	1.55772e-08
Rsrp1	2.23919e-11	0.184062	0.841	0.769	2.62859e-07
Hk2	8.4128e-13	0.181932	0.537	0.402	9.87578e-09
Rps27	2.39533e-22	0.181882	0.998	0.997	2.81188e-18
Emp3	1.8887e-13	0.180167	0.998	0.998	2.21715e-09
Crip1	1.94713e-09	0.179855	0.999	0.998	2.28573e-05
C4b	4.94835e-08	0.179376	0.141	0.079	0.000580887
Rpl35	5.11749e-19	0.177879	0.993	0.986	6.00742e-15
Fosb	5.52475e-07	0.177807	0.385	0.303	0.0064855
Rpl39	2.09484e-26	0.175879	1	1	2.45914e-22
Cd164	5.34154e-12	0.170843	0.579	0.45	6.27043e-08
Rps21	1.34577e-25	0.170834	1	1	1.57979e-21
Timp2	2.04642e-08	0.169552	0.991	0.984	0.000240229
Stab1	1.79788e-07	0.168467	0.931	0.927	0.00211053
Dhrs3	3.22161e-11	0.168059	0.925	0.886	3.78185e-07
2011-09-01	6.63751e-12	0.167239	0.644	0.526	7.79177e-08
Alox5	1.15211e-07	0.166647	0.534	0.447	0.00135246
Rps26	2.00301e-16	0.164525	1	0.998	2.35133e-12
Cox7c	1.18143e-18	0.164415	0.993	0.986	1.38688e-14
Tmem2	1.39648e-09	0.163684	0.429	0.323	1.63933e-05
Usmg5	9.51102e-12	0.163296	0.844	0.772	1.1165e-07
Capza1	4.64562e-10	0.160349	0.883	0.801	5.45349e-06
Adam10	1.02817e-09	0.158978	0.82	0.741	1.20697e-05
Rap1b	7.28023e-17	0.15728	0.999	0.997	8.54626e-13
Dok2	8.81326e-09	0.156864	0.936	0.898	0.000103459
Tuba1b	4.00087e-08	0.155261	0.941	0.889	0.000469662
Ppp3ca	1.4242e-07	0.153368	0.786	0.692	0.00167187
Snx6	1.41323e-06	0.153283	0.883	0.832	0.0165899
Fyn	1.67265e-11	0.152878	0.409	0.292	1.96352e-07
Kctd12	9.92542e-09	0.152133	0.885	0.834	0.000116515
Aplp2	2.6253e-07	0.150409	0.85	0.791	0.00308184
Bin1	1.23016e-07	0.148586	0.887	0.844	0.00144409
Plek	8.94765e-08	0.148471	0.919	0.882	0.00105036
Rps15	1.77229e-17	0.148255	0.999	0.999	2.0805e-13
Sgpp1	3.45961e-09	0.148203	0.483	0.387	4.06124e-05
Ski	1.06222e-08	0.148093	0.757	0.672	0.000124694
Qk	6.74574e-07	0.147047	0.874	0.817	0.00791883
Hspe1	3.285e-10	0.146708	0.953	0.931	3.85626e-06
Mgl2	8.62792e-08	0.146582	0.133	0.074	0.00101283
Rpl34	6.38868e-22	0.14614	0.999	1	7.49967e-18
Rpl36a	5.08838e-13	0.144485	0.994	0.989	5.97325e-09
Fchsd2	5.78908e-08	0.141299	0.324	0.237	0.00067958
Uqcr11	2.13601e-10	0.141223	0.965	0.93	2.50746e-06
Nav1	1.92567e-08	0.140471	0.752	0.664	0.000226055
Idh1	1.56677e-06	0.140073	0.71	0.623	0.0183923
Ddx3x	1.16153e-06	0.139971	0.838	0.791	0.0136352
Dnaja1	1.79426e-07	0.138121	0.87	0.814	0.00210629
Ywhaz	4.66015e-09	0.137718	0.95	0.931	5.47055e-05
Atp5k	3.99024e-08	0.137461	0.829	0.745	0.000468414
Pon2	5.41674e-07	0.137098	0.821	0.773	0.00635871
Tmf1	1.01864e-08	0.136251	0.551	0.433	0.000119579
Sh3bp5	7.55292e-07	0.136105	0.591	0.513	0.00886638
Rps17	1.8543e-14	0.135793	0.996	0.997	2.17676e-10
Tmem30a	7.6141e-08	0.135684	0.772	0.693	0.000893819
Nrp2	8.93516e-07	0.135028	0.819	0.748	0.010489
Rps11	8.23694e-21	0.13385	1	0.999	9.66934e-17
Atp5e	4.96069e-13	0.133218	0.994	0.994	5.82336e-09
Rplp2	6.72646e-18	0.132744	1	0.999	7.8962e-14
Adam9	3.95662e-07	0.13203	0.815	0.739	0.00464467
Rbpj	1.78013e-07	0.131688	0.954	0.931	0.00208969
Rnf141	1.50456e-07	0.131535	0.541	0.441	0.0017662
Rpl36	1.91356e-14	0.131474	0.999	0.998	2.24633e-10
Cox17	4.43458e-08	0.131374	0.752	0.656	0.000520576
S100a13	7.70157e-09	0.131349	0.919	0.896	9.04087e-05
Clic4	3.99277e-06	0.130181	0.82	0.765	0.0468711
Tns1	8.52141e-08	0.130103	0.418	0.321	0.00100033
Tomm7	4.9886e-09	0.129351	0.909	0.851	5.85611e-05
Add3	7.30032e-07	0.129274	0.469	0.387	0.00856985
Tm9sf3	1.82882e-07	0.127718	0.915	0.876	0.00214685
S1pr1	1.33744e-09	0.127119	0.299	0.199	1.57002e-05
Ncf1	4.16727e-06	0.126964	0.93	0.879	0.0489196
Mrpl33	7.85898e-09	0.126338	0.971	0.966	9.22566e-05
St6gal1	6.97581e-07	0.125825	0.411	0.325	0.00818891
Gna15	3.3144e-08	0.124369	0.438	0.336	0.000389078
Ddx21	2.72605e-06	0.124357	0.622	0.531	0.0320011
Tmem165	5.94464e-07	0.123038	0.661	0.573	0.00697841
Gls	1.16751e-06	0.122678	0.665	0.576	0.0137055
Anxa3	6.97615e-07	0.122506	0.956	0.933	0.0081893
Rpl35a	1.78307e-17	0.121851	1	1	2.09314e-13
Adam15	3.12737e-07	0.119287	0.92	0.874	0.00367122
Actr2	4.76535e-08	0.118834	0.968	0.947	0.000559405
Rest	6.64579e-07	0.118458	0.526	0.432	0.0078015
Ndufa2	1.22616e-08	0.118438	0.969	0.948	0.000143939
Pnrc1	2.76725e-06	0.118289	0.728	0.64	0.0324848
Gng5	4.94165e-12	0.11795	1	1	5.801e-08
Rpl23a	9.37975e-10	0.117751	0.998	0.996	1.10109e-05
Rpl13a	3.91344e-07	0.116997	0.865	0.802	0.00459399
Rpl30	6.13972e-15	0.116623	1	0.999	7.20742e-11
Camk1d	1.52193e-07	0.115252	0.353	0.268	0.00178659
Rpl22	5.53063e-11	0.115192	0.999	0.998	6.4924e-07
S100a4	4.09693e-06	0.112443	0.995	0.992	0.0480938
2010107E04Rik	1.44183e-06	0.112441	0.935	0.914	0.0169257
Rps27l	1.79037e-06	0.112384	0.977	0.953	0.0210171
Rab1a	7.45909e-07	0.112334	0.923	0.897	0.00875622
Cox6c	1.00354e-08	0.111409	0.985	0.981	0.000117806
Pgm2l1	1.71338e-07	0.110849	0.396	0.301	0.00201133
Rpl28	7.33811e-11	0.107254	0.999	1	8.61421e-07
Rps12	7.06277e-11	0.106514	0.999	1	8.29098e-07
Wdfy2	9.80312e-07	0.106493	0.421	0.326	0.0115079
Itgb1	2.50407e-07	0.106315	0.978	0.972	0.00293952
Rplp1	1.82072e-12	0.1061	0.999	1	2.13735e-08
Mdm1	2.24448e-11	0.105137	0.203	0.113	2.6348e-07
Rpl31	3.07479e-08	0.102779	0.992	0.988	0.00036095
Rps8	3.43857e-14	0.101646	1	1	4.03654e-10
Dnajb1	3.20496e-06	0.101214	0.357	0.276	0.037623
Fam20a	1.35475e-08	0.100432	0.335	0.236	0.000159034
Dhrs9	3.7362e-06	0.0983651	0.149	0.095	0.0438593
Eef1a1	2.42335e-10	0.0976743	1	1	2.84477e-06
Ptgs1	1.66953e-07	0.0967899	0.24	0.163	0.00195986
Il21r	4.40152e-07	0.0966505	0.465	0.364	0.00516694
mt-Co3	2.55815e-10	0.096649	1	1	3.00301e-06
Pros1	8.55383e-09	0.0960438	0.283	0.19	0.000100413
Rps15a	4.10202e-08	0.0933438	0.999	1	0.000481536
Ss18	1.32926e-06	0.093148	0.298	0.219	0.0156042
Dpysl3	2.43082e-07	0.0929754	0.21	0.139	0.00285354
Cox6b1	1.62221e-06	0.0906373	0.985	0.987	0.0190432
Jmjd6	3.22038e-06	0.0887545	0.408	0.32	0.0378041
Gpt2	5.94811e-08	0.083162	0.151	0.087	0.000698249
Flnb	3.80931e-07	0.0815876	0.183	0.117	0.00447175
Luc7l	2.91058e-07	0.0810116	0.374	0.278	0.00341673
Rps25	3.04981e-07	0.0774718	1	1	0.00358017
Tmem238	7.12682e-08	0.0772845	0.248	0.164	0.000836617
Clta	3.81812e-06	0.0772529	0.998	0.996	0.0448209
Rasgrp3	8.89792e-07	0.0704678	0.115	0.065	0.0104453
Rpl23	3.42042e-07	0.0693732	1	1	0.00401524
Grk5	3.83752e-07	0.0685643	0.147	0.088	0.00450486
Fau	1.70331e-06	0.0678546	1	1	0.0199951
Arap2	2e-06	0.067287	0.116	0.067	0.023478
Ceacam2	2.38787e-06	0.0664062	0.158	0.1	0.0280312
Gclm	1.7981e-06	0.0657229	0.396	0.303	0.0211079
Calcrl	7.90261e-08	0.0656097	0.187	0.113	0.000927687
B3glct	2.63886e-06	0.0607863	0.147	0.091	0.0309776
Gm41307	4.2098e-06	0.060459	0.146	0.091	0.0494189
Ppat	1.73331e-06	0.0590244	0.167	0.106	0.0203474
Akap1	2.07206e-06	0.0555319	0.112	0.064	0.0243239
Nr1d1	4.1086e-08	0.0536339	0.114	0.057	0.000482309
Stap1	8.20939e-08	-0.109014	0.114	0.179	0.0009637
Gsn	5.63169e-07	-0.113205	0.947	0.954	0.00661104
Atp6v1g1	9.84868e-08	-0.115936	0.982	0.987	0.00115614
Bmyc	1.9066e-06	-0.121957	0.399	0.472	0.0223815
Uba52	1.65819e-06	-0.126315	0.665	0.706	0.0194655
Gm10076	2.76777e-07	-0.127241	0.769	0.787	0.00324908
Slfn5	1.2659e-06	-0.129147	0.241	0.311	0.0148604
Mefv	2.72431e-07	-0.130432	0.197	0.266	0.00319806
Pycard	7.89076e-08	-0.137904	0.912	0.916	0.000926296
H3f3b	9.73192e-10	-0.13886	1	1	1.14243e-05
Nt5dc2	8.12078e-07	-0.14025	0.336	0.406	0.00953299
AI839979	7.57299e-07	-0.141269	0.247	0.313	0.00888994
Gngt2	1.199e-06	-0.149417	0.685	0.74	0.014075
Myl12b	7.28405e-09	-0.155737	0.897	0.906	8.55075e-05
Gm26870	1.65089e-38	-0.15798	0.005	0.109	1.93798e-34
Rnf149	3.59025e-08	-0.158404	0.917	0.927	0.000421459
BC028528	2.31527e-06	-0.159195	0.61	0.647	0.0271789
Cd52	2.96245e-10	-0.163378	0.988	0.995	3.47762e-06
Lgals3bp	8.78436e-08	-0.16923	0.51	0.573	0.0010312
Bst2	6.7597e-07	-0.170626	0.882	0.903	0.00793521
Mpeg1	1.46985e-07	-0.172616	0.887	0.898	0.00172546
Tpd52	6.63296e-10	-0.173532	0.92	0.94	7.78644e-06
Clec4a1	2.92763e-09	-0.178093	0.619	0.692	3.43675e-05
Sh3bgrl3	4.00106e-27	-0.180037	0.999	1	4.69685e-23
Klf13	2.45605e-10	-0.188625	0.704	0.772	2.88316e-06
Lgals3	5.71072e-12	-0.192269	0.997	1	6.70381e-08
Fyb	2.72966e-11	-0.19575	0.914	0.92	3.20435e-07
Tmem119	5.55908e-13	-0.201564	0.164	0.264	6.52581e-09
Malat1	3.71737e-06	-0.2016	0.995	0.997	0.0436382
Msrb1	2.99086e-11	-0.212675	0.866	0.887	3.51097e-07
Cxcl16	3.29926e-14	-0.214514	0.931	0.949	3.873e-10
Ms4a6c	1.17132e-13	-0.214723	0.961	0.97	1.37501e-09
Slfn2	1.66344e-11	-0.226363	0.807	0.843	1.95271e-07
Plin2	3.78532e-14	-0.227229	0.927	0.934	4.44358e-10
Txnip	1.15214e-09	-0.235052	0.805	0.868	1.35249e-05
Tsc22d3	4.17811e-10	-0.238368	0.67	0.714	4.90468e-06
Ly6e	3.47319e-06	-0.240153	0.825	0.849	0.0407718
Plac8	1.23387e-08	-0.243893	0.19	0.268	0.000144844
Ms4a4c	8.98461e-15	-0.25118	0.122	0.22	1.0547e-10
Ms4a7	1.70776e-14	-0.264508	0.981	0.983	2.00474e-10
Ms4a6b	2.09869e-12	-0.266777	0.864	0.884	2.46365e-08
Ccr2	1.15446e-11	-0.334258	0.4	0.513	1.35522e-07
Zmynd15	9.25977e-20	-0.361588	0.21	0.341	1.087e-15
F11r	7.57814e-285	-0.909527	0.005	0.586	8.89598e-281
Lyz2	1.50422e-221	-1.02834	1	1	1.76581e-217

## Sheet: Mac-2
	p_val	avg_log2FC	pct.1	pct.2	p_val_adj
Lyz1	1.26729e-24	1.57055	0.213	0.098	1.48767e-20
Chil3	9.71983e-08	0.707838	0.23	0.162	0.00114101
Mgl2	6.9734e-18	0.517393	0.202	0.102	8.18608e-14
H2-Eb1	3.51192e-11	0.440499	0.534	0.438	4.12264e-07
H2-Aa	2.50349e-10	0.429752	0.577	0.493	2.93884e-06
Mmp12	5.65196e-08	0.427858	0.3	0.225	0.000663483
H2-Ab1	3.54543e-09	0.422525	0.672	0.624	4.16198e-05
Hspa8	3.72718e-55	0.417065	0.994	0.985	4.37534e-51
Cxcl2	6.57918e-15	0.407393	0.765	0.645	7.7233e-11
Dusp1	1.21627e-14	0.395074	0.756	0.667	1.42777e-10
Cd74	2.58665e-10	0.38666	0.873	0.827	3.03647e-06
Rps28	2.89952e-72	0.354751	0.995	0.984	3.40374e-68
Fosb	3.11281e-15	0.348035	0.461	0.345	3.65413e-11
Hspa1a	1.1583e-24	0.333723	0.201	0.085	1.35973e-20
Rps29	2.6617e-91	0.318494	1	1	3.12457e-87
Fos	1.19425e-08	0.312499	0.86	0.812	0.000140193
Pim1	4.80063e-11	0.291881	0.748	0.668	5.63546e-07
Rpl37a	6.17817e-56	0.28352	0.999	0.998	7.25255e-52
Rps21	7.946e-52	0.281031	0.994	0.989	9.32781e-48
Timp1	3.55222e-10	0.280076	0.223	0.144	4.16995e-06
Rpl38	2.17388e-44	0.272687	0.996	0.992	2.55191e-40
Rps27	2.30014e-45	0.272417	0.997	0.994	2.70013e-41
Dnaja1	2.97821e-15	0.270703	0.741	0.654	3.49612e-11
Rpl39	6.6404e-54	0.26887	0.996	0.998	7.79517e-50
Rpl37	4.23828e-58	0.267198	0.998	0.999	4.97532e-54
Hk2	5.89345e-17	0.264676	0.478	0.351	6.91832e-13
Pltp	3.60864e-11	0.259331	0.617	0.508	4.23618e-07
Rpl41	9.88233e-57	0.258964	1	1	1.16009e-52
Ltc4s	4.72992e-07	0.252787	0.288	0.218	0.00555246
AA467197	7.20834e-07	0.24736	0.775	0.719	0.00846187
Atf3	6.70448e-09	0.244505	0.312	0.229	7.87039e-05
Arg1	6.42091e-07	0.237973	0.92	0.882	0.00753751
Slc7a2	1.32475e-07	0.231047	0.188	0.126	0.00155512
Rps26	5.64104e-36	0.229646	0.999	0.997	6.62202e-32
Idh1	1.68032e-12	0.229036	0.485	0.369	1.97253e-08
S100a4	1.58382e-26	0.226911	0.997	0.995	1.85925e-22
Ccl3	2.13577e-08	0.220132	0.215	0.143	0.000250718
S100a13	1.34377e-15	0.213685	0.856	0.77	1.57745e-11
Mrc1	9.01984e-07	0.211381	0.576	0.491	0.0105884
Rpl35a	4.70545e-49	0.2103	1	1	5.52373e-45
Rpl34	2.84016e-47	0.207851	0.999	1	3.33406e-43
Rpl30	2.3349e-40	0.207734	1	0.999	2.74093e-36
Rplp2	9.83537e-40	0.201112	0.999	1	1.15457e-35
Rpl36a	2.38442e-17	0.199814	0.975	0.967	2.79906e-13
Gm2a	3.28836e-11	0.199401	0.953	0.935	3.8602e-07
Rpl10a	1.16441e-23	0.198411	0.999	0.996	1.3669e-19
Crip1	3.20022e-15	0.193186	0.996	0.995	3.75674e-11
Rplp1	1.47681e-33	0.187585	0.999	1	1.73363e-29
Slc38a2	2.21984e-09	0.186381	0.622	0.524	2.60586e-05
Rpl28	8.03793e-28	0.183874	0.999	1	9.43573e-24
Atp5e	4.43525e-19	0.181076	0.984	0.972	5.20653e-15
Rps25	2.69965e-30	0.181013	0.999	0.999	3.16912e-26
Rpl36	8.03735e-22	0.176106	0.996	0.994	9.43505e-18
Atp5k	2.48143e-08	0.175166	0.66	0.566	0.000291295
Cox7c	7.56394e-16	0.172806	0.971	0.948	8.87931e-12
Cops9	3.94693e-09	0.172135	0.721	0.647	4.6333e-05
Rps8	1.47822e-32	0.171968	1	1	1.73528e-28
Tomm7	1.39914e-09	0.171291	0.759	0.68	1.64245e-05
Rbpj	6.10473e-09	0.167756	0.92	0.863	7.16634e-05
Rpl35	7.42639e-16	0.166536	0.981	0.966	8.71784e-12
Pim3	1.86795e-09	0.166239	0.229	0.153	2.19279e-05
Hspe1	1.66595e-07	0.162554	0.879	0.828	0.00195566
Rpl22	2.22332e-18	0.162543	0.995	0.992	2.60996e-14
Fam20c	7.67844e-09	0.162244	0.263	0.186	9.01372e-05
Bola2	6.4942e-09	0.161598	0.822	0.748	7.62354e-05
Rps20	1.84211e-22	0.160677	0.999	1	2.16245e-18
Ndufa2	3.7233e-09	0.159882	0.898	0.85	4.37078e-05
2010107E04Rik	4.95482e-10	0.159166	0.873	0.799	5.81647e-06
Cox7a2l	1.46894e-06	0.158419	0.818	0.774	0.0172438
Rps12	4.58016e-21	0.157366	0.999	1	5.37665e-17
Rps15a	1.59522e-25	0.156598	0.999	1	1.87263e-21
Rsrp1	2.78362e-06	0.15401	0.724	0.655	0.032677
Actn1	1.74719e-09	0.153825	0.275	0.191	2.05103e-05
Nr4a2	2.80393e-10	0.150439	0.147	0.081	3.29154e-06
Rps11	8.98613e-26	0.149939	0.999	1	1.05488e-21
Romo1	1.58377e-07	0.149903	0.676	0.591	0.00185918
Anxa3	1.91356e-07	0.149504	0.86	0.808	0.00224633
Ccrl2	3.4494e-07	0.145479	0.2	0.137	0.00404926
Snhg6	2.65554e-09	0.145238	0.342	0.249	3.11734e-05
Sec61g	1.80574e-08	0.145225	0.923	0.889	0.000211976
mt-Nd3	6.9875e-07	0.142765	0.788	0.714	0.00820262
Cstb	4.50032e-08	0.142737	0.989	0.989	0.000528292
Tbca	1.24164e-07	0.142447	0.796	0.73	0.00145757
Cdh1	3.41047e-08	0.142209	0.244	0.17	0.000400355
Rpl23	6.54704e-24	0.141632	0.999	1	7.68557e-20
Camk1d	2.55165e-10	0.141462	0.232	0.149	2.99539e-06
Ms4a8a	1.03711e-08	0.141359	0.23	0.155	0.000121746
Ybx3	2.87584e-07	0.141322	0.662	0.562	0.00337595
Eif3j1	3.57914e-06	0.138756	0.472	0.395	0.0420156
Rpl23a	8.63108e-15	0.13781	0.997	0.993	1.0132e-10
Atpif1	4.14951e-07	0.137463	0.932	0.902	0.00487111
Jmjd6	1.24223e-06	0.136022	0.355	0.281	0.0145826
Hspa1b	5.86076e-16	0.1334	0.13	0.054	6.87995e-12
Abracl	3.59064e-06	0.132043	0.849	0.805	0.0421505
Rps17	1.01363e-10	0.13142	0.994	0.99	1.1899e-06
Fau	4.71152e-19	0.130872	1	1	5.53085e-15
Rps24	9.55373e-18	0.13049	1	1	1.12151e-13
Atp5l	1.02421e-10	0.129446	0.96	0.939	1.20232e-06
Sh3kbp1	1.42408e-06	0.128589	0.52	0.441	0.0167172
Rps15	3.63596e-15	0.128357	0.998	0.999	4.26825e-11
Rps23	2.13778e-16	0.126734	0.998	0.999	2.50954e-12
Pnrc1	7.5909e-07	0.126694	0.639	0.542	0.00891096
Rilpl2	1.20064e-06	0.12648	0.294	0.223	0.0140943
Fem1c	8.8855e-07	0.126365	0.358	0.276	0.0104307
Usf1	3.51887e-08	0.126086	0.293	0.21	0.00041308
Atox1	3.10708e-09	0.125829	0.986	0.984	3.6474e-05
Ndufc1	2.01193e-06	0.125807	0.759	0.689	0.0236181
Anpep	1.18609e-08	0.124403	0.135	0.078	0.000139235
Cox8a	8.45309e-10	0.122234	0.989	0.975	9.92309e-06
Pgp	3.11959e-06	0.122092	0.469	0.387	0.0366209
Rps27l	3.56973e-07	0.121912	0.939	0.92	0.00419051
Atp5j2	6.82472e-07	0.121476	0.912	0.885	0.00801153
Naa38	6.07504e-08	0.121277	0.464	0.367	0.000713149
Cox6c	1.96246e-07	0.121132	0.953	0.929	0.00230374
Snrpe	7.4736e-07	0.121078	0.87	0.827	0.00877326
Rps9	3.32447e-14	0.115576	0.999	1	3.9026e-10
Pak1	1.31564e-07	0.114985	0.276	0.199	0.00154443
Uqcrh	2.76947e-06	0.114982	0.937	0.914	0.0325109
Gm47283	7.71237e-08	0.114654	0.257	0.18	0.000905355
Rps4x	3.8002e-12	0.113887	0.999	0.999	4.46105e-08
Rplp0	2.27804e-12	0.111623	0.998	1	2.67419e-08
Rpl21	7.68631e-13	0.110761	0.997	0.997	9.02296e-09
Rrs1	4.81137e-07	0.110144	0.23	0.162	0.00564806
Rpl31	2.03775e-07	0.109243	0.972	0.961	0.00239212
Smdt1	2.39921e-06	0.109045	0.939	0.929	0.0281643
Eef1b2	7.66158e-07	0.108868	0.985	0.98	0.00899393
Rpl26	1.94445e-15	0.108717	0.999	1	2.28258e-11
Rest	1.66366e-06	0.106932	0.409	0.327	0.0195298
Wdr89	4.08249e-06	0.106861	0.447	0.364	0.0479243
Eef1a1	1.23217e-13	0.106601	1	1	1.44644e-09
Gng5	4.71747e-11	0.106063	0.993	0.994	5.53784e-07
Rps27a	6.77115e-13	0.10517	1	1	7.94865e-09
Rpsa	7.90462e-10	0.103212	0.999	1	9.27923e-06
Gm2000	6.6659e-08	0.10298	0.199	0.132	0.000782509
Rpl27a	7.01488e-12	0.102069	1	1	8.23476e-08
Rpl32	2.8633e-10	0.100886	0.999	0.999	3.36123e-06
Rps19	6.45519e-11	0.100531	0.999	1	7.57775e-07
Rpl24	2.85027e-10	0.0968605	1	0.998	3.34593e-06
Tpt1	2.4882e-11	0.096744	1	1	2.9209e-07
Rps18	1.40202e-09	0.0960668	1	1	1.64583e-05
Rps13	7.88017e-10	0.0947377	0.999	0.999	9.25053e-06
Rps3a1	2.1815e-10	0.0943368	1	1	2.56087e-06
Hipk2	2.52854e-07	0.0936533	0.219	0.151	0.00296826
Rps5	7.93928e-09	0.0928424	0.999	1	9.31992e-05
mt-Co3	1.2393e-06	0.0909475	1	1	0.0145481
Rpl6	2.91143e-08	0.0869588	0.998	0.999	0.000341772
Plekha3	6.87822e-07	0.0829608	0.226	0.158	0.00807434
Rpl13	1.09816e-08	0.0812163	1	1	0.000128913
Rpl17	2.71347e-06	0.0746819	0.999	1	0.0318534
Rps16	1.60009e-07	0.0715026	0.999	1	0.00187834
Pfn1	1.3009e-07	0.0683453	0.999	1	0.00152713
Rps14	9.59645e-08	0.0671786	1	1	0.00112653
Gm42418	1.24055e-08	-0.0964766	0.997	0.999	0.000145629
Fcer1g	1.25436e-08	-0.098758	0.999	0.999	0.00014725
Gsn	1.63643e-06	-0.106783	0.911	0.916	0.01921
Ifitm2	2.73496e-07	-0.126186	0.996	0.996	0.00321056
Ccr2	4.25675e-07	-0.133099	0.98	0.974	0.004997
Prdx5	2.92198e-07	-0.133851	0.987	0.993	0.00343011
Ctsh	1.45305e-06	-0.134828	0.915	0.919	0.0170573
Cd68	2.68707e-06	-0.13662	0.951	0.949	0.0315435
Slfn4	1.51667e-07	-0.136657	0.057	0.104	0.00178042
Atp6v1g1	6.80891e-08	-0.141931	0.92	0.928	0.000799298
Lgals3	1.59691e-06	-0.146375	0.997	0.999	0.0187461
Msr1	3.58792e-08	-0.147339	0.921	0.93	0.000421185
Hist1h1e	2.16539e-06	-0.149095	0.262	0.325	0.0254195
Fth1	1.3973e-08	-0.155326	1	1	0.000164029
Mmp14	2.07987e-06	-0.157028	0.5	0.557	0.0244156
Vim	5.03704e-08	-0.159525	0.994	0.996	0.000591299
Il17ra	6.56558e-07	-0.163742	0.458	0.517	0.00770733
Rab7b	5.06612e-07	-0.163919	0.263	0.331	0.00594712
Ifnar1	3.09967e-06	-0.166476	0.479	0.532	0.036387
Clec4a1	8.24375e-09	-0.166738	0.656	0.713	9.67734e-05
C3ar1	2.89183e-06	-0.167124	0.839	0.846	0.0339472
Pid1	2.13285e-10	-0.167853	0.97	0.973	2.50376e-06
Itm2b	4.92557e-11	-0.168713	0.994	0.996	5.78212e-07
Rnh1	3.61554e-09	-0.174586	0.86	0.874	4.24428e-05
Lair1	2.52834e-07	-0.181912	0.45	0.512	0.00296802
Msrb1	4.10258e-08	-0.187196	0.861	0.871	0.000481602
Arl4c	1.80655e-07	-0.187441	0.799	0.809	0.00212071
Slfn2	1.30275e-06	-0.18842	0.73	0.758	0.015293
Cyp4f18	8.18332e-07	-0.188651	0.641	0.689	0.0096064
Mafb	1.93711e-07	-0.189843	0.925	0.945	0.00227397
Lgmn	2.13306e-07	-0.190037	0.954	0.958	0.002504
H3f3b	5.3916e-19	-0.192329	0.999	0.998	6.3292e-15
Fyb	4.12578e-10	-0.19252	0.787	0.824	4.84325e-06
Coro1a	9.89238e-18	-0.193877	0.993	0.993	1.16127e-13
Eps8	8.75926e-10	-0.194677	0.213	0.293	1.02825e-05
Fcgr1	1.76588e-07	-0.195993	0.768	0.801	0.00207297
Atp2b4	6.42602e-10	-0.204071	0.269	0.359	7.5435e-06
Napsa	1.30577e-08	-0.2092	0.598	0.644	0.000153284
Tgfbi	7.73265e-12	-0.209282	0.975	0.978	9.07736e-08
Gpr141	2.86951e-09	-0.211897	0.296	0.377	3.36852e-05
Rnf149	1.67725e-12	-0.21456	0.794	0.85	1.96892e-08
Klf13	6.58096e-10	-0.21496	0.638	0.697	7.72539e-06
Ms4a6d	4.61642e-09	-0.214982	0.901	0.928	5.41922e-05
Malat1	3.66044e-11	-0.226191	0.997	0.999	4.29699e-07
Bst2	3.15474e-06	-0.228266	0.608	0.638	0.0370335
Tpd52	4.57321e-12	-0.232221	0.844	0.866	5.36849e-08
Irf7	6.31569e-09	-0.233803	0.136	0.204	7.41398e-05
Tsc22d3	8.8625e-07	-0.238006	0.503	0.552	0.0104037
Ecm1	1.7767e-08	-0.260358	0.799	0.813	0.000208567
H1f0	2.18933e-08	-0.277037	0.324	0.387	0.000257005
Slfn1	1.72119e-11	-0.283365	0.202	0.289	2.02051e-07
Ms4a7	3.38038e-06	-0.307933	0.584	0.623	0.0396822
F630028O10Rik	8.7881e-16	-0.35886	0.287	0.395	1.03164e-11
Txnip	5.29172e-19	-0.365963	0.665	0.741	6.21195e-15
Ms4a6c	2.57378e-27	-0.370477	0.879	0.922	3.02135e-23
Plac8	8.82248e-10	-0.374	0.256	0.342	1.03567e-05
Ms4a6b	3.27486e-22	-0.413302	0.6	0.706	3.84436e-18
Ms4a4c	1.79864e-26	-0.486377	0.332	0.489	2.11142e-22
Apoe	2.31882e-21	-0.49251	0.92	0.952	2.72206e-17
F13a1	5.09291e-28	-0.598277	0.545	0.667	5.97856e-24
F11r	1.64212e-221	-1.01976	0.015	0.503	1.92768e-217
Lyz2	5.8898e-240	-1.07184	0.999	1	6.91403e-236

## Sheet: Mac-3
	p_val	avg_log2FC	pct.1	pct.2	p_val_adj
Lyz1	4.15266e-10	1.58458	0.333	0.166	4.87481e-06
Hmox1	7.19002e-07	0.38172	0.982	0.935	0.00844037
Gja1	5.27633e-07	0.270816	0.171	0.067	0.00619388
Rps29	1.2766e-08	0.20772	0.998	0.996	0.00014986
Rps28	5.10809e-07	0.207374	0.988	0.982	0.00599639
Rpl41	6.01782e-08	0.151521	0.998	0.998	0.000706432
Gm26870	2.10903e-15	-0.282769	0.018	0.162	2.47579e-11
F11r	8.21875e-72	-1.00748	0.006	0.509	9.64799e-68
Lyz2	2.8968e-41	-1.02891	1	1	3.40055e-37

## Sheet: Mac-4
	p_val	avg_log2FC	pct.1	pct.2	p_val_adj
Proser2	1.90544e-12	0.370834	0.363	0	2.2368e-08
St8sia6	1.64324e-08	0.297402	0.248	0	0.0001929
Rps29	1.76805e-10	0.29734	1	1	2.07551e-06
Usmg5	7.49192e-07	0.283243	0.973	1	0.00879477
Slc45a3	1.40523e-10	0.279769	0.31	0	1.6496e-06
Rpl39	2.14832e-06	0.234531	1	1	0.0252192
Lyz2	2.64296e-07	-0.739036	0.965	0.991	0.00310257
F11r	5.10065e-25	-0.838437	0	0.667	5.98766e-21

## Sheet: Mac-5
	p_val	avg_log2FC	pct.1	pct.2	p_val_adj
Rps3	1.42168e-06	-0.422749	0.979	1	0.0166891
F11r	3.20145e-12	-0.673263	0.011	0.457	3.75818e-08
Lyz2	1.16703e-09	-1.26868	1	1	1.36998e-05

## Sheet: Mac-prolif1
	p_val	avg_log2FC	pct.1	pct.2	p_val_adj
Lyz1	1.09732e-07	1.70079	0.366	0.189	0.00128814
Hspa8	2.02544e-11	0.313808	1	1	2.37766e-07
Rps29	6.96018e-19	0.237987	1	1	8.17056e-15
Rps28	4.44985e-12	0.236681	1	0.997	5.22367e-08
Rpl41	4.91965e-13	0.216759	1	1	5.77517e-09
Rpl38	2.5267e-09	0.214289	1	1	2.96609e-05
Msx3	2.25042e-09	0.197886	0.113	0	2.64177e-05
Rpl39	2.69215e-06	0.147847	1	0.997	0.0316031
Gm26870	2.16567e-09	-0.108694	0.003	0.108	2.54228e-05
Ms4a6b	3.15691e-08	-0.414009	0.919	0.956	0.00037059
F11r	3.30446e-50	-0.636238	0.003	0.512	3.87911e-46
Lyz2	1.40668e-29	-1.01733	1	1	1.6513e-25

[truncated: 13 more sheets: Mac-prolif2, Mono-1, Mono-2, Mono-3, Mono-4, Mono-5, Mono-nc, Neu-1, Neu-2, Neu-3, NK, pDC, T cells]
